# Supplementary material for: Synthesis and Biological Evaluation of New Chalcogen Semicarbazone (S, Se) and Their Azole Derivatives against Chagas Disease
Source: J Med Chem. 2024 Nov 1;67(21):19038–56. doi: 10.1021/acs.jmedchem.4c01535 (PMC12320831; doi:10.1021/acs.jmedchem.4c01535)
Supplement: Supplementary file 2 [file jm4c01535_si_002.pdb]

ATOM      1  N   ALA     1      52.025  27.676  58.279  1.00  0.00           N  
ATOM      2  CA  ALA     1      51.483  28.658  57.358  1.00  0.00           C  
ATOM      3  C   ALA     1      51.231  29.912  58.190  1.00  0.00           C  
ATOM      4  O   ALA     1      51.109  29.826  59.413  1.00  0.00           O  
ATOM      5  CB  ALA     1      50.193  28.130  56.740  1.00  0.00           C  
ATOM      6  N   PRO     2      51.103  31.072  57.536  1.00  0.00           N  
ATOM      7  CA  PRO     2      50.800  32.295  58.281  1.00  0.00           C  
ATOM      8  C   PRO     2      49.441  32.181  58.970  1.00  0.00           C  
ATOM      9  O   PRO     2      48.570  31.406  58.536  1.00  0.00           O  
ATOM     10  CB  PRO     2      50.691  33.361  57.174  1.00  0.00           C  
ATOM     11  CG  PRO     2      51.439  32.789  56.004  1.00  0.00           C  
ATOM     12  CD  PRO     2      51.306  31.305  56.094  1.00  0.00           C  
ATOM     13  N   ALA     3      49.226  32.994  59.986  1.00  0.00           N  
ATOM     14  CA  ALA     3      47.947  33.021  60.674  1.00  0.00           C  
ATOM     15  C   ALA     3      46.819  33.536  59.782  1.00  0.00           C  
ATOM     16  O   ALA     3      45.682  33.125  59.965  1.00  0.00           O  
ATOM     17  CB  ALA     3      48.047  33.874  61.917  1.00  0.00           C  
ATOM     18  N   ALA     4      47.119  34.411  58.827  1.00  0.00           N  
ATOM     19  CA  ALA     4      46.078  35.008  57.970  1.00  0.00           C  
ATOM     20  C   ALA     4      46.665  35.346  56.605  1.00  0.00           C  
ATOM     21  O   ALA     4      47.814  35.766  56.496  1.00  0.00           O  
ATOM     22  CB  ALA     4      45.471  36.239  58.603  1.00  0.00           C  
ATOM     23  N   VAL     5      45.862  35.130  55.580  1.00  0.00           N  
ATOM     24  CA  VAL     5      46.234  35.403  54.176  1.00  0.00           C  
ATOM     25  C   VAL     5      45.009  35.972  53.492  1.00  0.00           C  
ATOM     26  O   VAL     5      43.900  35.461  53.673  1.00  0.00           O  
ATOM     27  CB  VAL     5      46.688  34.099  53.456  1.00  0.00           C  
ATOM     28  CG1 VAL     5      46.884  34.360  51.947  1.00  0.00           C  
ATOM     29  CG2 VAL     5      47.929  33.553  54.090  1.00  0.00           C  
ATOM     30  N   ASP     6      45.200  36.977  52.631  1.00  0.00           N  
ATOM     31  CA  ASP     6      44.085  37.487  51.838  1.00  0.00           C  
ATOM     32  C   ASP     6      44.664  37.883  50.479  1.00  0.00           C  
ATOM     33  O   ASP     6      45.312  38.923  50.366  1.00  0.00           O  
ATOM     34  CB  ASP     6      43.411  38.669  52.516  1.00  0.00           C  
ATOM     35  CG  ASP     6      42.158  39.133  51.822  1.00  0.00           C  
ATOM     36  OD1 ASP     6      41.370  39.859  52.479  1.00  0.00           O  
ATOM     37  OD2 ASP     6      41.925  38.803  50.629  1.00  0.00           O1-
ATOM     38  N   TRP     7      44.455  37.061  49.453  1.00  0.00           N  
ATOM     39  CA  TRP     7      45.028  37.342  48.149  1.00  0.00           C  
ATOM     40  C   TRP     7      44.465  38.599  47.491  1.00  0.00           C  
ATOM     41  O   TRP     7      45.075  39.112  46.551  1.00  0.00           O  
ATOM     42  CB  TRP     7      44.916  36.114  47.226  1.00  0.00           C  
ATOM     43  CG  TRP     7      45.896  35.046  47.649  1.00  0.00           C  
ATOM     44  CD1 TRP     7      45.626  33.919  48.364  1.00  0.00           C  
ATOM     45  CD2 TRP     7      47.308  35.039  47.391  1.00  0.00           C  
ATOM     46  CE2 TRP     7      47.838  33.881  47.999  1.00  0.00           C  
ATOM     47  CE3 TRP     7      48.165  35.886  46.680  1.00  0.00           C  
ATOM     48  NE1 TRP     7      46.792  33.203  48.584  1.00  0.00           N  
ATOM     49  CZ2 TRP     7      49.193  33.555  47.928  1.00  0.00           C  
ATOM     50  CZ3 TRP     7      49.520  35.582  46.623  1.00  0.00           C  
ATOM     51  CH2 TRP     7      50.023  34.410  47.235  1.00  0.00           C  
ATOM     52  N   ARG     8      43.336  39.110  47.988  1.00  0.00           N  
ATOM     53  CA  ARG     8      42.878  40.407  47.500  1.00  0.00           C  
ATOM     54  C   ARG     8      43.901  41.499  47.824  1.00  0.00           C  
ATOM     55  O   ARG     8      44.076  42.438  47.043  1.00  0.00           O  
ATOM     56  CB  ARG     8      41.520  40.775  48.088  1.00  0.00           C  
ATOM     57  CG  ARG     8      40.438  39.758  47.740  1.00  0.00           C  
ATOM     58  CD  ARG     8      39.130  40.073  48.421  1.00  0.00           C  
ATOM     59  NE  ARG     8      39.301  39.943  49.869  1.00  0.00           N  
ATOM     60  CZ  ARG     8      38.332  40.216  50.748  1.00  0.00           C  
ATOM     61  NH1 ARG     8      37.128  40.599  50.314  1.00  0.00           N1+
ATOM     62  NH2 ARG     8      38.590  40.120  52.038  1.00  0.00           N  
ATOM     63  N   ALA     9      44.558  41.383  48.992  1.00  0.00           N  
ATOM     64  CA  ALA     9      45.534  42.382  49.388  1.00  0.00           C  
ATOM     65  C   ALA     9      46.741  42.366  48.446  1.00  0.00           C  
ATOM     66  O   ALA     9      47.465  43.350  48.354  1.00  0.00           O  
ATOM     67  CB  ALA     9      45.954  42.135  50.818  1.00  0.00           C  
ATOM     68  N   ARG    10      46.963  41.237  47.766  1.00  0.00           N  
ATOM     69  CA  ARG    10      48.038  41.117  46.781  1.00  0.00           C  
ATOM     70  C   ARG    10      47.636  41.672  45.404  1.00  0.00           C  
ATOM     71  O   ARG    10      48.442  41.705  44.475  1.00  0.00           O  
ATOM     72  CB  ARG    10      48.501  39.643  46.686  1.00  0.00           C  
ATOM     73  CG  ARG    10      49.243  39.161  47.928  1.00  0.00           C  
ATOM     74  CD  ARG    10      50.715  39.662  47.931  1.00  0.00           C  
ATOM     75  NE  ARG    10      51.473  39.118  46.795  1.00  0.00           N  
ATOM     76  CZ  ARG    10      52.282  38.059  46.856  1.00  0.00           C  
ATOM     77  NH1 ARG    10      52.509  37.418  48.026  1.00  0.00           N1+
ATOM     78  NH2 ARG    10      52.828  37.612  45.728  1.00  0.00           N  
ATOM     79  N   GLY    11      46.376  42.068  45.226  1.00  0.00           N  
ATOM     80  CA  GLY    11      45.928  42.556  43.927  1.00  0.00           C  
ATOM     81  C   GLY    11      45.657  41.412  42.959  1.00  0.00           C  
ATOM     82  O   GLY    11      45.594  41.636  41.744  1.00  0.00           O  
ATOM     83  N   ALA    12      45.485  40.186  43.475  1.00  0.00           N  
ATOM     84  CA  ALA    12      45.456  39.008  42.620  1.00  0.00           C  
ATOM     85  C   ALA    12      44.058  38.592  42.181  1.00  0.00           C  
ATOM     86  O   ALA    12      43.921  37.623  41.435  1.00  0.00           O  
ATOM     87  CB  ALA    12      46.135  37.847  43.344  1.00  0.00           C  
ATOM     88  N   VAL    13      43.022  39.285  42.657  1.00  0.00           N  
ATOM     89  CA  VAL    13      41.646  38.843  42.431  1.00  0.00           C  
ATOM     90  C   VAL    13      40.847  39.883  41.642  1.00  0.00           C  
ATOM     91  O   VAL    13      40.854  41.062  41.990  1.00  0.00           O  
ATOM     92  CB  VAL    13      40.935  38.579  43.801  1.00  0.00           C  
ATOM     93  CG1 VAL    13      39.577  37.925  43.573  1.00  0.00           C  
ATOM     94  CG2 VAL    13      41.801  37.691  44.681  1.00  0.00           C  
ATOM     95  N   THR    14      40.208  39.449  40.555  1.00  0.00           N  
ATOM     96  CA  THR    14      39.391  40.369  39.782  1.00  0.00           C  
ATOM     97  C   THR    14      38.142  40.761  40.536  1.00  0.00           C  
ATOM     98  O   THR    14      37.788  40.152  41.565  1.00  0.00           O  
ATOM     99  CB  THR    14      38.980  39.758  38.430  1.00  0.00           C  
ATOM    100  CG2 THR    14      40.214  39.374  37.607  1.00  0.00           C  
ATOM    101  OG1 THR    14      38.132  38.637  38.674  1.00  0.00           O  
ATOM    102  N   ALA    15      37.423  41.761  40.020  1.00  0.00           N  
ATOM    103  CA  ALA    15      36.149  42.177  40.601  1.00  0.00           C  
ATOM    104  C   ALA    15      35.181  41.028  40.675  1.00  0.00           C  
ATOM    105  O   ALA    15      35.228  40.073  39.889  1.00  0.00           O  
ATOM    106  CB  ALA    15      35.572  43.334  39.751  1.00  0.00           C  
ATOM    107  N   VAL    16      34.272  41.105  41.640  1.00  0.00           N  
ATOM    108  CA  VAL    16      33.190  40.123  41.780  1.00  0.00           C  
ATOM    109  C   VAL    16      32.260  40.191  40.569  1.00  0.00           C  
ATOM    110  O   VAL    16      31.867  41.290  40.157  1.00  0.00           O  
ATOM    111  CB  VAL    16      32.427  40.343  43.083  1.00  0.00           C  
ATOM    112  CG1 VAL    16      31.191  39.473  43.133  1.00  0.00           C  
ATOM    113  CG2 VAL    16      33.327  40.088  44.243  1.00  0.00           C  
ATOM    114  N   LYS    17      31.949  39.041  39.985  1.00  0.00           N  
ATOM    115  CA  LYS    17      31.138  38.999  38.776  1.00  0.00           C  
ATOM    116  C   LYS    17      29.699  38.575  39.076  1.00  0.00           C  
ATOM    117  O   LYS    17      29.304  38.429  40.247  1.00  0.00           O  
ATOM    118  CB  LYS    17      31.796  38.074  37.738  1.00  0.00           C  
ATOM    119  CG  LYS    17      33.232  38.532  37.355  1.00  0.00           C  
ATOM    120  CD  LYS    17      33.853  37.660  36.296  1.00  0.00           C  
ATOM    121  CE  LYS    17      35.340  38.026  35.985  1.00  0.00           C  
ATOM    122  NZ  LYS    17      35.799  37.164  34.834  1.00  0.00           N1+
ATOM    123  N   ASP    18      28.905  38.428  38.004  1.00  0.00           N  
ATOM    124  CA  ASP    18      27.454  38.277  38.072  1.00  0.00           C  
ATOM    125  C   ASP    18      27.032  37.144  37.158  1.00  0.00           C  
ATOM    126  O   ASP    18      26.920  37.309  35.934  1.00  0.00           O  
ATOM    127  CB  ASP    18      26.835  39.611  37.636  1.00  0.00           C  
ATOM    128  CG  ASP    18      25.341  39.655  37.739  1.00  0.00           C  
ATOM    129  OD1 ASP    18      24.756  40.717  37.380  1.00  0.00           O  
ATOM    130  OD2 ASP    18      24.699  38.687  38.189  1.00  0.00           O1-
ATOM    131  N   GLN    19      26.796  35.952  37.724  1.00  0.00           N  
ATOM    132  CA  GLN    19      26.446  34.814  36.859  1.00  0.00           C  
ATOM    133  C   GLN    19      25.017  34.926  36.297  1.00  0.00           C  
ATOM    134  O   GLN    19      24.672  34.280  35.317  1.00  0.00           O  
ATOM    135  CB  GLN    19      26.612  33.490  37.606  1.00  0.00           C  
ATOM    136  CG  GLN    19      25.652  33.336  38.791  1.00  0.00           C  
ATOM    137  CD  GLN    19      25.920  32.029  39.519  1.00  0.00           C  
ATOM    138  NE2 GLN    19      25.281  30.953  39.066  1.00  0.00           N  
ATOM    139  OE1 GLN    19      26.694  31.980  40.487  1.00  0.00           O  
ATOM    140  N   GLY    20      24.163  35.705  36.947  1.00  0.00           N  
ATOM    141  CA  GLY    20      22.786  35.819  36.519  1.00  0.00           C  
ATOM    142  C   GLY    20      22.034  34.510  36.635  1.00  0.00           C  
ATOM    143  O   GLY    20      22.320  33.682  37.509  1.00  0.00           O  
ATOM    144  N   GLN    21      21.009  34.360  35.788  1.00  0.00           N  
ATOM    145  CA  GLN    21      20.046  33.263  35.877  1.00  0.00           C  
ATOM    146  C   GLN    21      20.554  32.024  35.107  1.00  0.00           C  
ATOM    147  O   GLN    21      19.931  31.543  34.149  1.00  0.00           O  
ATOM    148  CB  GLN    21      18.689  33.730  35.258  1.00  0.00           C  
ATOM    149  CG  GLN    21      18.005  35.033  35.884  1.00  0.00           C  
ATOM    150  CD  GLN    21      16.887  35.754  34.974  1.00  0.00           C  
ATOM    151  NE2 GLN    21      15.861  36.428  35.636  1.00  0.00           N  
ATOM    152  OE1 GLN    21      16.963  35.707  33.715  1.00  0.00           O  
ATOM    153  N   CYS    22      21.731  31.555  35.463  1.00  0.00           N  
ATOM    154  CA  CYS    22      22.434  30.498  34.745  1.00  0.00           C  
ATOM    155  C   CYS    22      23.262  29.743  35.767  1.00  0.00           C  
ATOM    156  O   CYS    22      23.917  30.373  36.606  1.00  0.00           O  
ATOM    157  CB  CYS    22      23.384  31.133  33.730  1.00  0.00           C  
ATOM    158  SG  CYS    22      24.457  30.003  32.772  1.00  0.00           S  
ATOM    159  N   GLY    23      23.226  28.415  35.733  1.00  0.00           N  
ATOM    160  CA  GLY    23      24.013  27.598  36.645  1.00  0.00           C  
ATOM    161  C   GLY    23      25.440  27.446  36.170  1.00  0.00           C  
ATOM    162  O   GLY    23      25.922  26.335  35.918  1.00  0.00           O  
ATOM    163  N   SER    24      26.154  28.572  36.067  1.00  0.00           N  
ATOM    164  CA  SER    24      27.508  28.610  35.488  1.00  0.00           C  
ATOM    165  C   SER    24      28.558  28.932  36.530  1.00  0.00           C  
ATOM    166  O   SER    24      29.692  29.273  36.200  1.00  0.00           O  
ATOM    167  CB  SER    24      27.523  29.707  34.409  1.00  0.00           C  
ATOM    168  OG  SER    24      27.002  30.912  34.984  1.00  0.00           O  
ATOM    169  N   CYS    25      28.233  28.766  37.811  1.00  0.00           N  
ATOM    170  CA  CYS    25      29.156  29.000  38.910  1.00  0.00           C  
ATOM    171  C   CYS    25      30.438  28.182  38.763  1.00  0.00           C  
ATOM    172  O   CYS    25      31.510  28.611  39.137  1.00  0.00           O  
ATOM    173  CB  CYS    25      28.405  28.702  40.237  1.00  0.00           C  
ATOM    174  SG  CYS    25      27.850  27.006  40.379  1.00  0.00           S  
ATOM    175  N   TRP    26      30.307  26.957  38.230  1.00  0.00           N  
ATOM    176  CA  TRP    26      31.480  26.111  37.987  1.00  0.00           C  
ATOM    177  C   TRP    26      32.482  26.849  37.093  1.00  0.00           C  
ATOM    178  O   TRP    26      33.698  26.743  37.285  1.00  0.00           O  
ATOM    179  CB  TRP    26      31.031  24.800  37.332  1.00  0.00           C  
ATOM    180  CG  TRP    26      30.291  24.954  36.028  1.00  0.00           C  
ATOM    181  CD1 TRP    26      28.955  25.210  35.866  1.00  0.00           C  
ATOM    182  CD2 TRP    26      30.852  24.884  34.700  1.00  0.00           C  
ATOM    183  CE2 TRP    26      29.795  25.094  33.785  1.00  0.00           C  
ATOM    184  CE3 TRP    26      32.142  24.628  34.192  1.00  0.00           C  
ATOM    185  NE1 TRP    26      28.644  25.298  34.511  1.00  0.00           N  
ATOM    186  CZ2 TRP    26      29.985  25.078  32.407  1.00  0.00           C  
ATOM    187  CZ3 TRP    26      32.320  24.615  32.789  1.00  0.00           C  
ATOM    188  CH2 TRP    26      31.256  24.830  31.928  1.00  0.00           C  
ATOM    189  N   ALA    27      31.981  27.582  36.099  1.00  0.00           N  
ATOM    190  CA  ALA    27      32.839  28.317  35.175  1.00  0.00           C  
ATOM    191  C   ALA    27      33.419  29.549  35.854  1.00  0.00           C  
ATOM    192  O   ALA    27      34.588  29.856  35.661  1.00  0.00           O  
ATOM    193  CB  ALA    27      32.045  28.683  33.915  1.00  0.00           C  
ATOM    194  N   PHE    28      32.612  30.274  36.642  1.00  0.00           N  
ATOM    195  CA  PHE    28      33.143  31.423  37.381  1.00  0.00           C  
ATOM    196  C   PHE    28      34.224  31.002  38.364  1.00  0.00           C  
ATOM    197  O   PHE    28      35.234  31.684  38.530  1.00  0.00           O  
ATOM    198  CB  PHE    28      32.033  32.220  38.112  1.00  0.00           C  
ATOM    199  CG  PHE    28      31.226  33.063  37.157  1.00  0.00           C  
ATOM    200  CD1 PHE    28      30.130  32.519  36.465  1.00  0.00           C  
ATOM    201  CD2 PHE    28      31.641  34.366  36.874  1.00  0.00           C  
ATOM    202  CE1 PHE    28      29.455  33.291  35.517  1.00  0.00           C  
ATOM    203  CE2 PHE    28      30.971  35.129  35.919  1.00  0.00           C  
ATOM    204  CZ  PHE    28      29.900  34.574  35.211  1.00  0.00           C  
ATOM    205  N   SER    29      34.042  29.852  39.015  1.00  0.00           N  
ATOM    206  CA  SER    29      35.014  29.335  39.948  1.00  0.00           C  
ATOM    207  C   SER    29      36.312  28.998  39.227  1.00  0.00           C  
ATOM    208  O   SER    29      37.413  29.419  39.639  1.00  0.00           O  
ATOM    209  CB  SER    29      34.419  28.103  40.645  1.00  0.00           C  
ATOM    210  OG  SER    29      35.375  27.450  41.475  1.00  0.00           O  
ATOM    211  N   ALA    30      36.221  28.209  38.147  1.00  0.00           N  
ATOM    212  CA  ALA    30      37.428  27.802  37.438  1.00  0.00           C  
ATOM    213  C   ALA    30      38.141  29.020  36.830  1.00  0.00           C  
ATOM    214  O   ALA    30      39.359  29.141  36.939  1.00  0.00           O  
ATOM    215  CB  ALA    30      37.066  26.816  36.338  1.00  0.00           C  
ATOM    216  N   ILE    31      37.378  29.904  36.178  1.00  0.00           N  
ATOM    217  CA  ILE    31      38.007  31.045  35.534  1.00  0.00           C  
ATOM    218  C   ILE    31      38.562  32.036  36.541  1.00  0.00           C  
ATOM    219  O   ILE    31      39.656  32.575  36.343  1.00  0.00           O  
ATOM    220  CB  ILE    31      37.009  31.716  34.574  1.00  0.00           C  
ATOM    221  CG1 ILE    31      36.651  30.782  33.397  1.00  0.00           C  
ATOM    222  CG2 ILE    31      37.533  33.082  34.095  1.00  0.00           C  
ATOM    223  CD1 ILE    31      37.827  30.381  32.524  1.00  0.00           C  
ATOM    224  N   GLY    32      37.854  32.266  37.649  1.00  0.00           N  
ATOM    225  CA  GLY    32      38.404  33.140  38.694  1.00  0.00           C  
ATOM    226  C   GLY    32      39.724  32.605  39.194  1.00  0.00           C  
ATOM    227  O   GLY    32      40.682  33.348  39.428  1.00  0.00           O  
ATOM    228  N   ASN    33      39.813  31.263  39.364  1.00  0.00           N  
ATOM    229  CA  ASN    33      41.058  30.661  39.770  1.00  0.00           C  
ATOM    230  C   ASN    33      42.161  30.901  38.734  1.00  0.00           C  
ATOM    231  O   ASN    33      43.288  31.248  39.098  1.00  0.00           O  
ATOM    232  CB  ASN    33      40.865  29.173  40.038  1.00  0.00           C  
ATOM    233  CG  ASN    33      42.179  28.435  40.153  1.00  0.00           C  
ATOM    234  ND2 ASN    33      42.787  28.450  41.343  1.00  0.00           N  
ATOM    235  OD1 ASN    33      42.673  27.883  39.181  1.00  0.00           O  
ATOM    236  N   VAL    34      41.843  30.744  37.445  1.00  0.00           N  
ATOM    237  CA  VAL    34      42.847  30.972  36.427  1.00  0.00           C  
ATOM    238  C   VAL    34      43.294  32.446  36.442  1.00  0.00           C  
ATOM    239  O   VAL    34      44.477  32.740  36.294  1.00  0.00           O  
ATOM    240  CB  VAL    34      42.380  30.575  34.990  1.00  0.00           C  
ATOM    241  CG1 VAL    34      43.466  30.935  33.966  1.00  0.00           C  
ATOM    242  CG2 VAL    34      42.041  29.081  34.932  1.00  0.00           C  
ATOM    243  N   GLU    35      42.345  33.361  36.598  1.00  0.00           N  
ATOM    244  CA  GLU    35      42.691  34.793  36.633  1.00  0.00           C  
ATOM    245  C   GLU    35      43.741  35.053  37.708  1.00  0.00           C  
ATOM    246  O   GLU    35      44.714  35.766  37.476  1.00  0.00           O  
ATOM    247  CB  GLU    35      41.452  35.661  36.924  1.00  0.00           C  
ATOM    248  CG  GLU    35      40.452  35.667  35.781  1.00  0.00           C  
ATOM    249  CD  GLU    35      39.126  36.286  36.128  1.00  0.00           C  
ATOM    250  OE1 GLU    35      38.764  36.343  37.333  1.00  0.00           O  
ATOM    251  OE2 GLU    35      38.407  36.710  35.173  1.00  0.00           O1-
ATOM    252  N   CYS    36      43.523  34.502  38.901  1.00  0.00           N  
ATOM    253  CA  CYS    36      44.435  34.773  40.000  1.00  0.00           C  
ATOM    254  C   CYS    36      45.799  34.120  39.714  1.00  0.00           C  
ATOM    255  O   CYS    36      46.849  34.710  39.962  1.00  0.00           O  
ATOM    256  CB  CYS    36      43.871  34.191  41.312  1.00  0.00           C  
ATOM    257  SG  CYS    36      42.277  34.921  41.781  1.00  0.00           S  
ATOM    258  N   GLN    37      45.791  32.857  39.244  1.00  0.00           N  
ATOM    259  CA  GLN    37      47.060  32.206  38.933  1.00  0.00           C  
ATOM    260  C   GLN    37      47.831  32.937  37.843  1.00  0.00           C  
ATOM    261  O   GLN    37      49.069  33.030  37.893  1.00  0.00           O  
ATOM    262  CB  GLN    37      46.839  30.737  38.534  1.00  0.00           C  
ATOM    263  CG  GLN    37      46.248  29.882  39.689  1.00  0.00           C  
ATOM    264  CD  GLN    37      47.212  29.837  40.873  1.00  0.00           C  
ATOM    265  NE2 GLN    37      48.471  29.651  40.579  1.00  0.00           N  
ATOM    266  OE1 GLN    37      46.817  30.051  42.041  1.00  0.00           O  
ATOM    267  N   TRP    38      47.110  33.455  36.850  1.00  0.00           N  
ATOM    268  CA  TRP    38      47.777  34.167  35.750  1.00  0.00           C  
ATOM    269  C   TRP    38      48.462  35.428  36.267  1.00  0.00           C  
ATOM    270  O   TRP    38      49.624  35.716  35.926  1.00  0.00           O  
ATOM    271  CB  TRP    38      46.746  34.495  34.663  1.00  0.00           C  
ATOM    272  CG  TRP    38      47.381  35.154  33.476  1.00  0.00           C  
ATOM    273  CD1 TRP    38      47.238  36.457  33.078  1.00  0.00           C  
ATOM    274  CD2 TRP    38      48.253  34.527  32.524  1.00  0.00           C  
ATOM    275  CE2 TRP    38      48.622  35.516  31.582  1.00  0.00           C  
ATOM    276  CE3 TRP    38      48.773  33.224  32.395  1.00  0.00           C  
ATOM    277  NE1 TRP    38      47.985  36.683  31.936  1.00  0.00           N  
ATOM    278  CZ2 TRP    38      49.498  35.242  30.518  1.00  0.00           C  
ATOM    279  CZ3 TRP    38      49.649  32.954  31.329  1.00  0.00           C  
ATOM    280  CH2 TRP    38      49.995  33.962  30.407  1.00  0.00           C  
ATOM    281  N   PHE    39      47.808  36.160  37.161  1.00  0.00           N  
ATOM    282  CA  PHE    39      48.431  37.319  37.788  1.00  0.00           C  
ATOM    283  C   PHE    39      49.665  36.900  38.592  1.00  0.00           C  
ATOM    284  O   PHE    39      50.729  37.527  38.487  1.00  0.00           O  
ATOM    285  CB  PHE    39      47.397  38.004  38.700  1.00  0.00           C  
ATOM    286  CG  PHE    39      47.980  39.080  39.571  1.00  0.00           C  
ATOM    287  CD1 PHE    39      48.399  38.799  40.874  1.00  0.00           C  
ATOM    288  CD2 PHE    39      48.147  40.375  39.090  1.00  0.00           C  
ATOM    289  CE1 PHE    39      48.955  39.772  41.673  1.00  0.00           C  
ATOM    290  CE2 PHE    39      48.697  41.377  39.896  1.00  0.00           C  
ATOM    291  CZ  PHE    39      49.096  41.079  41.204  1.00  0.00           C  
ATOM    292  N   LEU    40      49.522  35.867  39.428  1.00  0.00           N  
ATOM    293  CA  LEU    40      50.605  35.417  40.320  1.00  0.00           C  
ATOM    294  C   LEU    40      51.816  34.912  39.537  1.00  0.00           C  
ATOM    295  O   LEU    40      52.934  34.978  40.044  1.00  0.00           O  
ATOM    296  CB  LEU    40      50.070  34.385  41.297  1.00  0.00           C  
ATOM    297  CG  LEU    40      49.066  34.970  42.311  1.00  0.00           C  
ATOM    298  CD1 LEU    40      48.504  33.858  43.174  1.00  0.00           C  
ATOM    299  CD2 LEU    40      49.727  36.070  43.173  1.00  0.00           C  
ATOM    300  N   ALA    41      51.580  34.467  38.295  1.00  0.00           N  
ATOM    301  CA  ALA    41      52.647  33.974  37.394  1.00  0.00           C  
ATOM    302  C   ALA    41      53.356  35.127  36.685  1.00  0.00           C  
ATOM    303  O   ALA    41      54.101  34.889  35.760  1.00  0.00           O  
ATOM    304  CB  ALA    41      52.032  33.031  36.379  1.00  0.00           C  
ATOM    305  N   GLY    42      53.120  36.378  37.102  1.00  0.00           N  
ATOM    306  CA  GLY    42      53.871  37.536  36.667  1.00  0.00           C  
ATOM    307  C   GLY    42      53.262  38.323  35.521  1.00  0.00           C  
ATOM    308  O   GLY    42      53.986  38.859  34.672  1.00  0.00           O  
ATOM    309  N   HIE    43      51.934  38.360  35.449  1.00  0.00           N  
ATOM    310  CA  HIE    43      51.229  39.070  34.370  1.00  0.00           C  
ATOM    311  C   HIE    43      50.232  40.047  34.947  1.00  0.00           C  
ATOM    312  O   HIE    43      49.803  39.874  36.089  1.00  0.00           O  
ATOM    313  CB  HIE    43      50.506  38.093  33.453  1.00  0.00           C  
ATOM    314  CG  HIE    43      51.303  36.881  33.119  1.00  0.00           C  
ATOM    315  CD2 HIE    43      51.255  35.663  33.692  1.00  0.00           C  
ATOM    316  ND1 HIE    43      52.221  36.795  32.092  1.00  0.00           N  
ATOM    317  CE1 HIE    43      52.722  35.563  32.077  1.00  0.00           C  
ATOM    318  NE2 HIE    43      52.148  34.862  33.039  1.00  0.00           N  
ATOM    319  N   PRO    44      49.868  41.081  34.183  1.00  0.00           N  
ATOM    320  CA  PRO    44      48.807  41.968  34.657  1.00  0.00           C  
ATOM    321  C   PRO    44      47.517  41.200  34.932  1.00  0.00           C  
ATOM    322  O   PRO    44      47.193  40.235  34.257  1.00  0.00           O  
ATOM    323  CB  PRO    44      48.627  42.982  33.499  1.00  0.00           C  
ATOM    324  CG  PRO    44      49.860  42.870  32.676  1.00  0.00           C  
ATOM    325  CD  PRO    44      50.390  41.499  32.857  1.00  0.00           C  
ATOM    326  N   LEU    45      46.786  41.651  35.928  1.00  0.00           N  
ATOM    327  CA  LEU    45      45.492  41.065  36.263  1.00  0.00           C  
ATOM    328  C   LEU    45      44.560  41.276  35.088  1.00  0.00           C  
ATOM    329  O   LEU    45      44.365  42.400  34.639  1.00  0.00           O  
ATOM    330  CB  LEU    45      44.922  41.706  37.517  1.00  0.00           C  
ATOM    331  CG  LEU    45      43.657  41.054  38.067  1.00  0.00           C  
ATOM    332  CD1 LEU    45      43.917  39.612  38.514  1.00  0.00           C  
ATOM    333  CD2 LEU    45      43.105  41.898  39.198  1.00  0.00           C  
ATOM    334  N   THR    46      43.997  40.183  34.608  1.00  0.00           N  
ATOM    335  CA  THR    46      43.219  40.170  33.374  1.00  0.00           C  
ATOM    336  C   THR    46      41.911  39.406  33.610  1.00  0.00           C  
ATOM    337  O   THR    46      41.922  38.295  34.131  1.00  0.00           O  
ATOM    338  CB  THR    46      44.047  39.442  32.268  1.00  0.00           C  
ATOM    339  CG2 THR    46      43.362  39.425  30.909  1.00  0.00           C  
ATOM    340  OG1 THR    46      45.299  40.123  32.119  1.00  0.00           O  
ATOM    341  N   ASN    47      40.771  40.006  33.257  1.00  0.00           N  
ATOM    342  CA  ASN    47      39.490  39.291  33.271  1.00  0.00           C  
ATOM    343  C   ASN    47      39.451  38.265  32.150  1.00  0.00           C  
ATOM    344  O   ASN    47      39.747  38.588  30.963  1.00  0.00           O  
ATOM    345  CB  ASN    47      38.293  40.251  33.084  1.00  0.00           C  
ATOM    346  CG  ASN    47      37.953  41.042  34.306  1.00  0.00           C  
ATOM    347  ND2 ASN    47      37.665  42.320  34.087  1.00  0.00           N  
ATOM    348  OD1 ASN    47      37.910  40.557  35.401  1.00  0.00           O  
ATOM    349  N   LEU    48      39.059  37.042  32.492  1.00  0.00           N  
ATOM    350  CA  LEU    48      39.060  35.911  31.549  1.00  0.00           C  
ATOM    351  C   LEU    48      37.632  35.416  31.331  1.00  0.00           C  
ATOM    352  O   LEU    48      36.695  35.824  32.038  1.00  0.00           O  
ATOM    353  CB  LEU    48      40.007  34.817  32.053  1.00  0.00           C  
ATOM    354  CG  LEU    48      41.473  35.256  32.147  1.00  0.00           C  
ATOM    355  CD1 LEU    48      42.285  34.131  32.803  1.00  0.00           C  
ATOM    356  CD2 LEU    48      42.077  35.566  30.769  1.00  0.00           C  
ATOM    357  N   SER    49      37.449  34.527  30.348  1.00  0.00           N  
ATOM    358  CA  SER    49      36.114  34.244  29.811  1.00  0.00           C  
ATOM    359  C   SER    49      35.421  33.016  30.412  1.00  0.00           C  
ATOM    360  O   SER    49      35.771  31.862  30.109  1.00  0.00           O  
ATOM    361  CB  SER    49      36.257  34.000  28.312  1.00  0.00           C  
ATOM    362  OG  SER    49      34.981  33.670  27.759  1.00  0.00           O  
ATOM    363  N   GLU    50      34.382  33.259  31.228  1.00  0.00           N  
ATOM    364  CA  GLU    50      33.459  32.181  31.593  1.00  0.00           C  
ATOM    365  C   GLU    50      32.661  31.661  30.403  1.00  0.00           C  
ATOM    366  O   GLU    50      32.357  30.455  30.324  1.00  0.00           O  
ATOM    367  CB  GLU    50      32.471  32.627  32.652  1.00  0.00           C  
ATOM    368  CG  GLU    50      33.114  32.868  34.017  1.00  0.00           C  
ATOM    369  CD  GLU    50      33.807  34.210  34.132  1.00  0.00           C  
ATOM    370  OE1 GLU    50      33.533  35.113  33.292  1.00  0.00           O  
ATOM    371  OE2 GLU    50      34.599  34.358  35.091  1.00  0.00           O1-
ATOM    372  N   GLN    51      32.296  32.556  29.473  1.00  0.00           N  
ATOM    373  CA  GLN    51      31.451  32.143  28.365  1.00  0.00           C  
ATOM    374  C   GLN    51      32.125  31.082  27.501  1.00  0.00           C  
ATOM    375  O   GLN    51      31.483  30.195  26.931  1.00  0.00           O  
ATOM    376  CB  GLN    51      31.007  33.336  27.519  1.00  0.00           C  
ATOM    377  CG  GLN    51      29.874  33.006  26.577  1.00  0.00           C  
ATOM    378  CD  GLN    51      28.634  32.627  27.384  1.00  0.00           C  
ATOM    379  NE2 GLN    51      28.098  31.424  27.157  1.00  0.00           N  
ATOM    380  OE1 GLN    51      28.162  33.405  28.204  1.00  0.00           O  
ATOM    381  N   MET    52      33.453  31.176  27.350  1.00  0.00           N  
ATOM    382  CA  MET    52      34.207  30.146  26.621  1.00  0.00           C  
ATOM    383  C   MET    52      33.830  28.767  27.161  1.00  0.00           C  
ATOM    384  O   MET    52      33.562  27.837  26.403  1.00  0.00           O  
ATOM    385  CB  MET    52      35.688  30.405  26.816  1.00  0.00           C  
ATOM    386  CG  MET    52      36.585  29.278  26.239  1.00  0.00           C  
ATOM    387  SD  MET    52      38.310  29.419  26.790  1.00  0.00           S  
ATOM    388  CE  MET    52      38.080  28.907  28.503  1.00  0.00           C  
ATOM    389  N   LEU    53      33.847  28.605  28.487  1.00  0.00           N  
ATOM    390  CA  LEU    53      33.492  27.304  29.076  1.00  0.00           C  
ATOM    391  C   LEU    53      32.008  26.999  28.898  1.00  0.00           C  
ATOM    392  O   LEU    53      31.617  25.886  28.521  1.00  0.00           O  
ATOM    393  CB  LEU    53      33.831  27.323  30.580  1.00  0.00           C  
ATOM    394  CG  LEU    53      35.331  27.272  30.908  1.00  0.00           C  
ATOM    395  CD1 LEU    53      35.481  27.385  32.435  1.00  0.00           C  
ATOM    396  CD2 LEU    53      35.973  25.993  30.394  1.00  0.00           C  
ATOM    397  N   VAL    54      31.161  27.962  29.235  1.00  0.00           N  
ATOM    398  CA  VAL    54      29.721  27.710  29.214  1.00  0.00           C  
ATOM    399  C   VAL    54      29.265  27.268  27.843  1.00  0.00           C  
ATOM    400  O   VAL    54      28.508  26.311  27.718  1.00  0.00           O  
ATOM    401  CB  VAL    54      28.953  28.951  29.722  1.00  0.00           C  
ATOM    402  CG1 VAL    54      27.437  28.732  29.622  1.00  0.00           C  
ATOM    403  CG2 VAL    54      29.329  29.242  31.201  1.00  0.00           C  
ATOM    404  N   SER    55      29.780  27.920  26.805  1.00  0.00           N  
ATOM    405  CA  SER    55      29.361  27.602  25.432  1.00  0.00           C  
ATOM    406  C   SER    55      30.130  26.442  24.801  1.00  0.00           C  
ATOM    407  O   SER    55      29.551  25.738  23.974  1.00  0.00           O  
ATOM    408  CB  SER    55      29.559  28.815  24.531  1.00  0.00           C  
ATOM    409  OG  SER    55      28.704  29.866  24.867  1.00  0.00           O  
ATOM    410  N   CYS    56      31.424  26.266  25.145  1.00  0.00           N  
ATOM    411  CA  CYS    56      32.275  25.391  24.345  1.00  0.00           C  
ATOM    412  C   CYS    56      32.688  24.084  25.011  1.00  0.00           C  
ATOM    413  O   CYS    56      33.062  23.129  24.330  1.00  0.00           O  
ATOM    414  CB  CYS    56      33.541  26.127  23.865  1.00  0.00           C  
ATOM    415  SG  CYS    56      33.180  27.567  22.881  1.00  0.00           S  
ATOM    416  N   ASP    57      32.631  24.030  26.340  1.00  0.00           N  
ATOM    417  CA  ASP    57      33.065  22.837  27.063  1.00  0.00           C  
ATOM    418  C   ASP    57      31.895  21.859  27.120  1.00  0.00           C  
ATOM    419  O   ASP    57      30.969  22.016  27.901  1.00  0.00           O  
ATOM    420  CB  ASP    57      33.538  23.282  28.457  1.00  0.00           C  
ATOM    421  CG  ASP    57      33.679  22.159  29.464  1.00  0.00           C  
ATOM    422  OD1 ASP    57      33.530  20.970  29.102  1.00  0.00           O  
ATOM    423  OD2 ASP    57      33.944  22.502  30.647  1.00  0.00           O1-
ATOM    424  N   LYS    58      31.947  20.842  26.263  1.00  0.00           N  
ATOM    425  CA  LYS    58      30.796  19.927  26.139  1.00  0.00           C  
ATOM    426  C   LYS    58      30.902  18.740  27.100  1.00  0.00           C  
ATOM    427  O   LYS    58      29.999  17.897  27.135  1.00  0.00           O  
ATOM    428  CB  LYS    58      30.616  19.451  24.682  1.00  0.00           C  
ATOM    429  CG  LYS    58      30.480  20.609  23.707  1.00  0.00           C  
ATOM    430  CD  LYS    58      29.295  21.527  24.062  1.00  0.00           C  
ATOM    431  CE  LYS    58      29.081  22.610  23.016  1.00  0.00           C  
ATOM    432  NZ  LYS    58      27.918  23.497  23.341  1.00  0.00           N1+
ATOM    433  N   THR    59      31.948  18.694  27.924  1.00  0.00           N  
ATOM    434  CA  THR    59      31.999  17.754  29.043  1.00  0.00           C  
ATOM    435  C   THR    59      31.069  18.243  30.154  1.00  0.00           C  
ATOM    436  O   THR    59      30.331  17.484  30.753  1.00  0.00           O  
ATOM    437  CB  THR    59      33.463  17.477  29.537  1.00  0.00           C  
ATOM    438  CG2 THR    59      34.325  17.020  28.374  1.00  0.00           C  
ATOM    439  OG1 THR    59      34.058  18.641  30.128  1.00  0.00           O  
ATOM    440  N   ASP    60      31.063  19.539  30.378  1.00  0.00           N  
ATOM    441  CA  ASP    60      30.177  20.225  31.325  1.00  0.00           C  
ATOM    442  C   ASP    60      28.868  20.589  30.626  1.00  0.00           C  
ATOM    443  O   ASP    60      28.663  20.264  29.432  1.00  0.00           O  
ATOM    444  CB  ASP    60      30.942  21.381  31.929  1.00  0.00           C  
ATOM    445  CG  ASP    60      32.063  20.863  32.790  1.00  0.00           C  
ATOM    446  OD1 ASP    60      31.740  20.178  33.779  1.00  0.00           O  
ATOM    447  OD2 ASP    60      33.282  21.097  32.531  1.00  0.00           O1-
ATOM    448  N   SER    61      27.935  21.211  31.346  1.00  0.00           N  
ATOM    449  CA  SER    61      26.553  21.297  30.872  1.00  0.00           C  
ATOM    450  C   SER    61      26.042  22.738  30.856  1.00  0.00           C  
ATOM    451  O   SER    61      24.843  22.981  31.056  1.00  0.00           O  
ATOM    452  CB  SER    61      25.659  20.396  31.746  1.00  0.00           C  
ATOM    453  OG  SER    61      26.115  19.051  31.689  1.00  0.00           O  
ATOM    454  N   GLY    62      26.894  23.697  30.542  1.00  0.00           N  
ATOM    455  CA  GLY    62      26.394  25.054  30.316  1.00  0.00           C  
ATOM    456  C   GLY    62      25.712  25.623  31.543  1.00  0.00           C  
ATOM    457  O   GLY    62      26.239  25.558  32.669  1.00  0.00           O  
ATOM    458  N   CYS    63      24.523  26.181  31.316  1.00  0.00           N  
ATOM    459  CA  CYS    63      23.740  26.742  32.414  1.00  0.00           C  
ATOM    460  C   CYS    63      23.112  25.688  33.320  1.00  0.00           C  
ATOM    461  O   CYS    63      22.507  26.027  34.338  1.00  0.00           O  
ATOM    462  CB  CYS    63      22.658  27.682  31.879  1.00  0.00           C  
ATOM    463  SG  CYS    63      23.296  29.261  31.264  1.00  0.00           S  
ATOM    464  N   SER    64      23.239  24.411  32.951  1.00  0.00           N  
ATOM    465  CA  SER    64      22.745  23.310  33.792  1.00  0.00           C  
ATOM    466  C   SER    64      23.805  22.752  34.723  1.00  0.00           C  
ATOM    467  O   SER    64      23.538  21.809  35.438  1.00  0.00           O  
ATOM    468  CB  SER    64      22.164  22.177  32.927  1.00  0.00           C  
ATOM    469  OG  SER    64      21.087  22.682  32.169  1.00  0.00           O  
ATOM    470  N   GLY    65      24.999  23.311  34.719  1.00  0.00           N  
ATOM    471  CA  GLY    65      25.976  22.950  35.736  1.00  0.00           C  
ATOM    472  C   GLY    65      27.237  22.343  35.142  1.00  0.00           C  
ATOM    473  O   GLY    65      27.333  22.098  33.936  1.00  0.00           O  
ATOM    474  N   GLY    66      28.197  22.045  36.004  1.00  0.00           N  
ATOM    475  CA  GLY    66      29.485  21.538  35.584  1.00  0.00           C  
ATOM    476  C   GLY    66      30.387  21.377  36.780  1.00  0.00           C  
ATOM    477  O   GLY    66      29.979  21.607  37.922  1.00  0.00           O  
ATOM    478  N   LEU    67      31.627  20.976  36.510  1.00  0.00           N  
ATOM    479  CA  LEU    67      32.639  20.794  37.549  1.00  0.00           C  
ATOM    480  C   LEU    67      33.895  21.533  37.140  1.00  0.00           C  
ATOM    481  O   LEU    67      34.353  21.425  35.986  1.00  0.00           O  
ATOM    482  CB  LEU    67      32.996  19.314  37.757  1.00  0.00           C  
ATOM    483  CG  LEU    67      31.868  18.408  38.216  1.00  0.00           C  
ATOM    484  CD1 LEU    67      32.335  16.965  38.252  1.00  0.00           C  
ATOM    485  CD2 LEU    67      31.364  18.828  39.577  1.00  0.00           C  
ATOM    486  N   MET    68      34.511  22.252  38.077  1.00  0.00           N  
ATOM    487  CA  MET    68      35.776  22.946  37.797  1.00  0.00           C  
ATOM    488  C   MET    68      36.828  21.965  37.292  1.00  0.00           C  
ATOM    489  O   MET    68      37.578  22.307  36.372  1.00  0.00           O  
ATOM    490  CB  MET    68      36.293  23.700  39.001  1.00  0.00           C  
ATOM    491  CG  MET    68      35.379  24.883  39.428  1.00  0.00           C  
ATOM    492  SD  MET    68      33.922  24.381  40.386  1.00  0.00           S  
ATOM    493  CE  MET    68      34.661  24.088  42.014  1.00  0.00           C  
ATOM    494  N   ASN    69      36.896  20.745  37.866  1.00  0.00           N  
ATOM    495  CA  ASN    69      37.900  19.793  37.406  1.00  0.00           C  
ATOM    496  C   ASN    69      37.723  19.423  35.945  1.00  0.00           C  
ATOM    497  O   ASN    69      38.729  19.258  35.221  1.00  0.00           O  
ATOM    498  CB  ASN    69      37.909  18.564  38.307  1.00  0.00           C  
ATOM    499  CG  ASN    69      38.481  18.921  39.693  1.00  0.00           C  
ATOM    500  ND2 ASN    69      38.057  18.237  40.747  1.00  0.00           N  
ATOM    501  OD1 ASN    69      39.345  19.812  39.780  1.00  0.00           O  
ATOM    502  N   ASN    70      36.479  19.278  35.493  1.00  0.00           N  
ATOM    503  CA  ASN    70      36.239  19.019  34.075  1.00  0.00           C  
ATOM    504  C   ASN    70      36.558  20.234  33.212  1.00  0.00           C  
ATOM    505  O   ASN    70      37.101  20.088  32.116  1.00  0.00           O  
ATOM    506  CB  ASN    70      34.809  18.538  33.827  1.00  0.00           C  
ATOM    507  CG  ASN    70      34.576  17.120  34.404  1.00  0.00           C  
ATOM    508  ND2 ASN    70      35.614  16.340  34.486  1.00  0.00           N  
ATOM    509  OD1 ASN    70      33.457  16.777  34.800  1.00  0.00           O  
ATOM    510  N   ALA    71      36.268  21.439  33.714  1.00  0.00           N  
ATOM    511  CA  ALA    71      36.598  22.647  32.967  1.00  0.00           C  
ATOM    512  C   ALA    71      38.095  22.727  32.733  1.00  0.00           C  
ATOM    513  O   ALA    71      38.547  23.091  31.638  1.00  0.00           O  
ATOM    514  CB  ALA    71      36.091  23.889  33.731  1.00  0.00           C  
ATOM    515  N   PHE    72      38.885  22.460  33.788  1.00  0.00           N  
ATOM    516  CA  PHE    72      40.353  22.550  33.634  1.00  0.00           C  
ATOM    517  C   PHE    72      40.845  21.507  32.624  1.00  0.00           C  
ATOM    518  O   PHE    72      41.792  21.778  31.849  1.00  0.00           O  
ATOM    519  CB  PHE    72      41.058  22.326  34.958  1.00  0.00           C  
ATOM    520  CG  PHE    72      40.819  23.417  35.995  1.00  0.00           C  
ATOM    521  CD1 PHE    72      40.987  24.771  35.670  1.00  0.00           C  
ATOM    522  CD2 PHE    72      40.503  23.094  37.316  1.00  0.00           C  
ATOM    523  CE1 PHE    72      40.808  25.777  36.630  1.00  0.00           C  
ATOM    524  CE2 PHE    72      40.335  24.073  38.261  1.00  0.00           C  
ATOM    525  CZ  PHE    72      40.494  25.411  37.928  1.00  0.00           C  
ATOM    526  N   GLU    73      40.268  20.291  32.642  1.00  0.00           N  
ATOM    527  CA  GLU    73      40.688  19.284  31.671  1.00  0.00           C  
ATOM    528  C   GLU    73      40.304  19.715  30.256  1.00  0.00           C  
ATOM    529  O   GLU    73      41.058  19.492  29.305  1.00  0.00           O  
ATOM    530  CB  GLU    73      40.096  17.900  31.977  1.00  0.00           C  
ATOM    531  CG  GLU    73      40.619  17.243  33.261  1.00  0.00           C  
ATOM    532  CD  GLU    73      42.134  17.009  33.256  1.00  0.00           C  
ATOM    533  OE1 GLU    73      42.761  16.903  32.165  1.00  0.00           O  
ATOM    534  OE2 GLU    73      42.696  16.908  34.375  1.00  0.00           O1-
ATOM    535  N   TRP    74      39.123  20.311  30.105  1.00  0.00           N  
ATOM    536  CA  TRP    74      38.687  20.748  28.777  1.00  0.00           C  
ATOM    537  C   TRP    74      39.652  21.791  28.231  1.00  0.00           C  
ATOM    538  O   TRP    74      40.039  21.754  27.049  1.00  0.00           O  
ATOM    539  CB  TRP    74      37.243  21.324  28.836  1.00  0.00           C  
ATOM    540  CG  TRP    74      36.775  21.767  27.473  1.00  0.00           C  
ATOM    541  CD1 TRP    74      36.191  20.992  26.529  1.00  0.00           C  
ATOM    542  CD2 TRP    74      36.936  23.078  26.895  1.00  0.00           C  
ATOM    543  CE2 TRP    74      36.434  23.013  25.580  1.00  0.00           C  
ATOM    544  CE3 TRP    74      37.484  24.287  27.357  1.00  0.00           C  
ATOM    545  NE1 TRP    74      35.975  21.735  25.380  1.00  0.00           N  
ATOM    546  CZ2 TRP    74      36.436  24.124  24.712  1.00  0.00           C  
ATOM    547  CZ3 TRP    74      37.490  25.391  26.510  1.00  0.00           C  
ATOM    548  CH2 TRP    74      36.980  25.310  25.204  1.00  0.00           C  
ATOM    549  N   ILE    75      39.995  22.772  29.064  1.00  0.00           N  
ATOM    550  CA  ILE    75      40.885  23.831  28.580  1.00  0.00           C  
ATOM    551  C   ILE    75      42.173  23.225  28.035  1.00  0.00           C  
ATOM    552  O   ILE    75      42.647  23.608  26.942  1.00  0.00           O  
ATOM    553  CB  ILE    75      41.181  24.836  29.740  1.00  0.00           C  
ATOM    554  CG1 ILE    75      39.928  25.651  30.090  1.00  0.00           C  
ATOM    555  CG2 ILE    75      42.368  25.748  29.395  1.00  0.00           C  
ATOM    556  CD1 ILE    75      39.962  26.341  31.441  1.00  0.00           C  
ATOM    557  N   VAL    76      42.787  22.307  28.785  1.00  0.00           N  
ATOM    558  CA  VAL    76      44.065  21.731  28.375  1.00  0.00           C  
ATOM    559  C   VAL    76      43.901  20.784  27.177  1.00  0.00           C  
ATOM    560  O   VAL    76      44.653  20.851  26.201  1.00  0.00           O  
ATOM    561  CB  VAL    76      44.732  21.017  29.566  1.00  0.00           C  
ATOM    562  CG1 VAL    76      45.985  20.273  29.112  1.00  0.00           C  
ATOM    563  CG2 VAL    76      45.062  22.049  30.662  1.00  0.00           C  
ATOM    564  N   GLN    77      42.934  19.870  27.252  1.00  0.00           N  
ATOM    565  CA  GLN    77      42.831  18.801  26.254  1.00  0.00           C  
ATOM    566  C   GLN    77      42.143  19.231  24.981  1.00  0.00           C  
ATOM    567  O   GLN    77      42.454  18.700  23.910  1.00  0.00           O  
ATOM    568  CB  GLN    77      42.075  17.618  26.829  1.00  0.00           C  
ATOM    569  CG  GLN    77      42.785  16.928  27.990  1.00  0.00           C  
ATOM    570  CD  GLN    77      42.084  15.661  28.430  1.00  0.00           C  
ATOM    571  NE2 GLN    77      42.070  15.405  29.702  1.00  0.00           N  
ATOM    572  OE1 GLN    77      41.607  14.881  27.588  1.00  0.00           O  
ATOM    573  N   GLU    78      41.185  20.169  25.081  1.00  0.00           N  
ATOM    574  CA  GLU    78      40.402  20.571  23.910  1.00  0.00           C  
ATOM    575  C   GLU    78      40.720  21.972  23.418  1.00  0.00           C  
ATOM    576  O   GLU    78      40.383  22.290  22.266  1.00  0.00           O  
ATOM    577  CB  GLU    78      38.915  20.464  24.191  1.00  0.00           C  
ATOM    578  CG  GLU    78      38.482  19.068  24.618  1.00  0.00           C  
ATOM    579  CD  GLU    78      38.820  17.957  23.665  1.00  0.00           C  
ATOM    580  OE1 GLU    78      38.819  18.196  22.440  1.00  0.00           O  
ATOM    581  OE2 GLU    78      39.078  16.834  24.176  1.00  0.00           O1-
ATOM    582  N   ASN    79      41.339  22.822  24.237  1.00  0.00           N  
ATOM    583  CA  ASN    79      41.557  24.206  23.845  1.00  0.00           C  
ATOM    584  C   ASN    79      43.039  24.591  23.899  1.00  0.00           C  
ATOM    585  O   ASN    79      43.357  25.771  23.964  1.00  0.00           O  
ATOM    586  CB  ASN    79      40.749  25.203  24.687  1.00  0.00           C  
ATOM    587  CG  ASN    79      40.320  26.426  23.915  1.00  0.00           C  
ATOM    588  ND2 ASN    79      39.875  26.221  22.714  1.00  0.00           N  
ATOM    589  OD1 ASN    79      40.354  27.560  24.448  1.00  0.00           O  
ATOM    590  N   ASN    80      43.949  23.614  23.837  1.00  0.00           N  
ATOM    591  CA  ASN    80      45.391  23.912  23.805  1.00  0.00           C  
ATOM    592  C   ASN    80      45.882  24.697  24.994  1.00  0.00           C  
ATOM    593  O   ASN    80      46.881  25.436  24.894  1.00  0.00           O  
ATOM    594  CB  ASN    80      45.809  24.668  22.523  1.00  0.00           C  
ATOM    595  CG  ASN    80      45.519  23.910  21.266  1.00  0.00           C  
ATOM    596  ND2 ASN    80      44.862  24.576  20.329  1.00  0.00           N  
ATOM    597  OD1 ASN    80      45.895  22.746  21.121  1.00  0.00           O  
ATOM    598  N   GLY    81      45.201  24.571  26.127  1.00  0.00           N  
ATOM    599  CA  GLY    81      45.602  25.300  27.311  1.00  0.00           C  
ATOM    600  C   GLY    81      45.117  26.734  27.332  1.00  0.00           C  
ATOM    601  O   GLY    81      45.343  27.437  28.322  1.00  0.00           O  
ATOM    602  N   ALA    82      44.443  27.207  26.265  1.00  0.00           N  
ATOM    603  CA  ALA    82      44.121  28.633  26.156  1.00  0.00           C  
ATOM    604  C   ALA    82      42.850  28.983  26.925  1.00  0.00           C  
ATOM    605  O   ALA    82      41.825  28.275  26.862  1.00  0.00           O  
ATOM    606  CB  ALA    82      43.893  28.995  24.720  1.00  0.00           C  
ATOM    607  N   VAL    83      42.903  30.123  27.605  1.00  0.00           N  
ATOM    608  CA  VAL    83      41.729  30.708  28.240  1.00  0.00           C  
ATOM    609  C   VAL    83      41.579  32.102  27.633  1.00  0.00           C  
ATOM    610  O   VAL    83      42.461  32.926  27.745  1.00  0.00           O  
ATOM    611  CB  VAL    83      41.902  30.809  29.762  1.00  0.00           C  
ATOM    612  CG1 VAL    83      40.640  31.438  30.362  1.00  0.00           C  
ATOM    613  CG2 VAL    83      42.193  29.434  30.337  1.00  0.00           C  
ATOM    614  N   TYR    84      40.444  32.366  26.985  1.00  0.00           N  
ATOM    615  CA  TYR    84      40.257  33.635  26.279  1.00  0.00           C  
ATOM    616  C   TYR    84      39.971  34.751  27.268  1.00  0.00           C  
ATOM    617  O   TYR    84      39.525  34.540  28.387  1.00  0.00           O  
ATOM    618  CB  TYR    84      39.121  33.503  25.269  1.00  0.00           C  
ATOM    619  CG  TYR    84      39.404  32.501  24.194  1.00  0.00           C  
ATOM    620  CD1 TYR    84      40.560  32.606  23.404  1.00  0.00           C  
ATOM    621  CD2 TYR    84      38.503  31.470  23.914  1.00  0.00           C  
ATOM    622  CE1 TYR    84      40.807  31.681  22.395  1.00  0.00           C  
ATOM    623  CE2 TYR    84      38.763  30.541  22.926  1.00  0.00           C  
ATOM    624  CZ  TYR    84      39.906  30.666  22.153  1.00  0.00           C  
ATOM    625  OH  TYR    84      40.185  29.759  21.139  1.00  0.00           O  
ATOM    626  N   THR    85      40.274  35.973  26.855  1.00  0.00           N  
ATOM    627  CA  THR    85      39.891  37.149  27.654  1.00  0.00           C  
ATOM    628  C   THR    85      38.388  37.321  27.722  1.00  0.00           C  
ATOM    629  O   THR    85      37.652  36.968  26.780  1.00  0.00           O  
ATOM    630  CB  THR    85      40.505  38.439  27.099  1.00  0.00           C  
ATOM    631  CG2 THR    85      42.045  38.363  27.044  1.00  0.00           C  
ATOM    632  OG1 THR    85      39.956  38.667  25.781  1.00  0.00           O  
ATOM    633  N   GLU    86      37.925  37.894  28.824  1.00  0.00           N  
ATOM    634  CA  GLU    86      36.509  38.125  29.030  1.00  0.00           C  
ATOM    635  C   GLU    86      36.115  39.246  27.846  1.00  0.00           C  
ATOM    636  O   GLU    86      35.069  39.115  27.230  1.00  0.00           O  
ATOM    637  CB  GLU    86      37.853  37.507  28.658  1.00  0.00           C  
ATOM    638  CG  GLU    86      38.893  38.596  28.545  1.00  0.00           C  
ATOM    639  CD  GLU    86      40.239  37.978  28.173  1.00  0.00           C  
ATOM    640  OE1 GLU    86      40.501  37.866  26.945  1.00  0.00           O  
ATOM    641  OE2 GLU    86      40.991  37.624  29.119  1.00  0.00           O1-
ATOM    642  N   ASP    87      36.966  40.218  27.544  1.00  0.00           N  
ATOM    643  CA  ASP    87      36.605  41.212  26.544  1.00  0.00           C  
ATOM    644  C   ASP    87      36.402  40.602  25.158  1.00  0.00           C  
ATOM    645  O   ASP    87      35.541  41.058  24.407  1.00  0.00           O  
ATOM    646  CB  ASP    87      37.645  42.346  26.500  1.00  0.00           C  
ATOM    647  CG  ASP    87      37.205  43.489  25.610  1.00  0.00           C  
ATOM    648  OD1 ASP    87      37.877  43.738  24.599  1.00  0.00           O  
ATOM    649  OD2 ASP    87      36.167  44.103  25.913  1.00  0.00           O1-
ATOM    650  N   SER    88      37.179  39.573  24.805  1.00  0.00           N  
ATOM    651  CA  SER    88      37.052  38.939  23.491  1.00  0.00           C  
ATOM    652  C   SER    88      36.015  37.827  23.441  1.00  0.00           C  
ATOM    653  O   SER    88      35.638  37.399  22.352  1.00  0.00           O  
ATOM    654  CB  SER    88      38.386  38.407  22.996  1.00  0.00           C  
ATOM    655  OG  SER    88      38.728  37.214  23.669  1.00  0.00           O  
ATOM    656  N   TYR    89      35.541  37.376  24.598  1.00  0.00           N  
ATOM    657  CA  TYR    89      34.540  36.317  24.647  1.00  0.00           C  
ATOM    658  C   TYR    89      33.659  36.605  25.864  1.00  0.00           C  
ATOM    659  O   TYR    89      33.748  35.933  26.911  1.00  0.00           O  
ATOM    660  CB  TYR    89      35.177  34.928  24.702  1.00  0.00           C  
ATOM    661  CG  TYR    89      34.279  33.802  24.213  1.00  0.00           C  
ATOM    662  CD1 TYR    89      34.837  32.636  23.677  1.00  0.00           C  
ATOM    663  CD2 TYR    89      32.888  33.912  24.222  1.00  0.00           C  
ATOM    664  CE1 TYR    89      34.074  31.601  23.204  1.00  0.00           C  
ATOM    665  CE2 TYR    89      32.088  32.882  23.726  1.00  0.00           C  
ATOM    666  CZ  TYR    89      32.696  31.731  23.198  1.00  0.00           C  
ATOM    667  OH  TYR    89      31.923  30.712  22.651  1.00  0.00           O  
ATOM    668  N   PRO    90      32.837  37.668  25.785  1.00  0.00           N  
ATOM    669  CA  PRO    90      32.201  38.192  26.995  1.00  0.00           C  
ATOM    670  C   PRO    90      31.020  37.332  27.447  1.00  0.00           C  
ATOM    671  O   PRO    90      30.462  36.506  26.684  1.00  0.00           O  
ATOM    672  CB  PRO    90      31.773  39.610  26.571  1.00  0.00           C  
ATOM    673  CG  PRO    90      31.514  39.460  25.086  1.00  0.00           C  
ATOM    674  CD  PRO    90      32.683  38.607  24.644  1.00  0.00           C  
ATOM    675  N   TYR    91      30.610  37.551  28.694  1.00  0.00           N  
ATOM    676  CA  TYR    91      29.577  36.729  29.297  1.00  0.00           C  
ATOM    677  C   TYR    91      28.206  37.121  28.747  1.00  0.00           C  
ATOM    678  O   TYR    91      27.818  38.275  28.799  1.00  0.00           O  
ATOM    679  CB  TYR    91      29.618  36.867  30.805  1.00  0.00           C  
ATOM    680  CG  TYR    91      28.723  35.878  31.505  1.00  0.00           C  
ATOM    681  CD1 TYR    91      28.959  34.522  31.437  1.00  0.00           C  
ATOM    682  CD2 TYR    91      27.605  36.325  32.256  1.00  0.00           C  
ATOM    683  CE1 TYR    91      28.126  33.598  32.103  1.00  0.00           C  
ATOM    684  CE2 TYR    91      26.800  35.440  32.942  1.00  0.00           C  
ATOM    685  CZ  TYR    91      27.065  34.082  32.852  1.00  0.00           C  
ATOM    686  OH  TYR    91      26.285  33.193  33.555  1.00  0.00           O  
ATOM    687  N   ALA    92      27.476  36.133  28.251  1.00  0.00           N  
ATOM    688  CA  ALA    92      26.231  36.384  27.549  1.00  0.00           C  
ATOM    689  C   ALA    92      25.087  35.517  28.105  1.00  0.00           C  
ATOM    690  O   ALA    92      24.039  35.474  27.498  1.00  0.00           O  
ATOM    691  CB  ALA    92      26.435  36.087  26.059  1.00  0.00           C  
ATOM    692  N   SER    93      25.304  34.809  29.218  1.00  0.00           N  
ATOM    693  CA  SER    93      24.357  33.807  29.686  1.00  0.00           C  
ATOM    694  C   SER    93      23.508  34.248  30.877  1.00  0.00           C  
ATOM    695  O   SER    93      22.848  33.437  31.490  1.00  0.00           O  
ATOM    696  CB  SER    93      25.078  32.501  30.035  1.00  0.00           C  
ATOM    697  OG  SER    93      25.789  32.007  28.925  1.00  0.00           O  
ATOM    698  N   GLY    94      23.563  35.535  31.227  1.00  0.00           N  
ATOM    699  CA  GLY    94      22.890  36.040  32.414  1.00  0.00           C  
ATOM    700  C   GLY    94      21.372  35.901  32.416  1.00  0.00           C  
ATOM    701  O   GLY    94      20.771  35.949  33.477  1.00  0.00           O  
ATOM    702  N   GLU    95      20.755  35.763  31.245  1.00  0.00           N  
ATOM    703  CA  GLU    95      19.335  35.528  31.180  1.00  0.00           C  
ATOM    704  C   GLU    95      19.028  34.049  30.981  1.00  0.00           C  
ATOM    705  O   GLU    95      17.894  33.664  30.690  1.00  0.00           O  
ATOM    706  CB  GLU    95      18.650  36.390  30.115  1.00  0.00           C  
ATOM    707  CG  GLU    95      18.850  37.875  30.402  1.00  0.00           C  
ATOM    708  CD  GLU    95      18.111  38.818  29.468  1.00  0.00           C  
ATOM    709  OE1 GLU    95      17.354  38.358  28.577  1.00  0.00           O  
ATOM    710  OE2 GLU    95      18.306  40.052  29.639  1.00  0.00           O1-
ATOM    711  N   GLY    96      20.050  33.213  31.133  1.00  0.00           N  
ATOM    712  CA  GLY    96      19.838  31.783  31.057  1.00  0.00           C  
ATOM    713  C   GLY    96      19.984  31.154  29.691  1.00  0.00           C  
ATOM    714  O   GLY    96      19.684  29.958  29.538  1.00  0.00           O  
ATOM    715  N   ILE    97      20.404  31.929  28.697  1.00  0.00           N  
ATOM    716  CA  ILE    97      20.539  31.407  27.335  1.00  0.00           C  
ATOM    717  C   ILE    97      22.001  31.507  26.970  1.00  0.00           C  
ATOM    718  O   ILE    97      22.547  32.607  26.744  1.00  0.00           O  
ATOM    719  CB  ILE    97      19.691  32.203  26.306  1.00  0.00           C  
ATOM    720  CG1 ILE    97      18.202  32.197  26.709  1.00  0.00           C  
ATOM    721  CG2 ILE    97      19.936  31.656  24.879  1.00  0.00           C  
ATOM    722  CD1 ILE    97      17.297  33.001  25.769  1.00  0.00           C  
ATOM    723  N   SER    98      22.673  30.365  26.925  1.00  0.00           N  
ATOM    724  CA  SER    98      24.070  30.362  26.484  1.00  0.00           C  
ATOM    725  C   SER    98      24.169  30.315  24.961  1.00  0.00           C  
ATOM    726  O   SER    98      23.626  29.415  24.362  1.00  0.00           O  
ATOM    727  CB  SER    98      24.777  29.149  27.061  1.00  0.00           C  
ATOM    728  OG  SER    98      26.139  29.152  26.622  1.00  0.00           O  
ATOM    729  N   PRO    99      24.873  31.264  24.317  1.00  0.00           N  
ATOM    730  CA  PRO    99      25.032  31.185  22.855  1.00  0.00           C  
ATOM    731  C   PRO    99      25.818  29.938  22.463  1.00  0.00           C  
ATOM    732  O   PRO    99      26.571  29.410  23.282  1.00  0.00           O  
ATOM    733  CB  PRO    99      25.828  32.450  22.527  1.00  0.00           C  
ATOM    734  CG  PRO    99      25.521  33.384  23.652  1.00  0.00           C  
ATOM    735  CD  PRO    99      25.443  32.502  24.872  1.00  0.00           C  
ATOM    736  N   PRO   100      25.639  29.464  21.228  1.00  0.00           N  
ATOM    737  CA  PRO   100      26.436  28.352  20.699  1.00  0.00           C  
ATOM    738  C   PRO   100      27.928  28.691  20.748  1.00  0.00           C  
ATOM    739  O   PRO   100      28.311  29.865  20.629  1.00  0.00           O  
ATOM    740  CB  PRO   100      25.966  28.253  19.242  1.00  0.00           C  
ATOM    741  CG  PRO   100      25.385  29.590  18.945  1.00  0.00           C  
ATOM    742  CD  PRO   100      24.708  29.985  20.216  1.00  0.00           C  
ATOM    743  N   CYS   101      28.768  27.669  20.878  1.00  0.00           N  
ATOM    744  CA  CYS   101      30.208  27.869  20.852  1.00  0.00           C  
ATOM    745  C   CYS   101      30.649  28.585  19.568  1.00  0.00           C  
ATOM    746  O   CYS   101      30.189  28.257  18.472  1.00  0.00           O  
ATOM    747  CB  CYS   101      30.920  26.541  20.924  1.00  0.00           C  
ATOM    748  SG  CYS   101      32.729  26.706  21.040  1.00  0.00           S  
ATOM    749  N   THR   102      31.557  29.553  19.695  1.00  0.00           N  
ATOM    750  CA  THR   102      32.271  30.083  18.542  1.00  0.00           C  
ATOM    751  C   THR   102      33.757  29.818  18.708  1.00  0.00           C  
ATOM    752  O   THR   102      34.349  30.130  19.747  1.00  0.00           O  
ATOM    753  CB  THR   102      32.011  31.562  18.349  1.00  0.00           C  
ATOM    754  CG2 THR   102      30.522  31.787  18.135  1.00  0.00           C  
ATOM    755  OG1 THR   102      32.438  32.287  19.502  1.00  0.00           O  
ATOM    756  N   THR   103      34.370  29.204  17.702  1.00  0.00           N  
ATOM    757  CA  THR   103      35.760  28.805  17.856  1.00  0.00           C  
ATOM    758  C   THR   103      36.710  29.869  17.332  1.00  0.00           C  
ATOM    759  O   THR   103      37.875  29.929  17.732  1.00  0.00           O  
ATOM    760  CB  THR   103      36.014  27.423  17.218  1.00  0.00           C  
ATOM    761  CG2 THR   103      35.320  26.330  18.061  1.00  0.00           C  
ATOM    762  OG1 THR   103      35.494  27.410  15.886  1.00  0.00           O  
ATOM    763  N   SER   104      36.195  30.730  16.464  1.00  0.00           N  
ATOM    764  CA  SER   104      37.012  31.735  15.796  1.00  0.00           C  
ATOM    765  C   SER   104      37.023  33.065  16.500  1.00  0.00           C  
ATOM    766  O   SER   104      36.009  33.465  17.126  1.00  0.00           O  
ATOM    767  CB  SER   104      36.520  31.986  14.359  1.00  0.00           C  
ATOM    768  OG  SER   104      36.709  30.854  13.536  1.00  0.00           O  
ATOM    769  N   GLY   105      38.147  33.771  16.392  1.00  0.00           N  
ATOM    770  CA  GLY   105      38.104  35.204  16.603  1.00  0.00           C  
ATOM    771  C   GLY   105      38.336  35.732  18.026  1.00  0.00           C  
ATOM    772  O   GLY   105      38.268  36.935  18.248  1.00  0.00           O  
ATOM    773  N   HIE   106      38.674  34.879  18.993  1.00  0.00           N  
ATOM    774  CA  HIE   106      38.870  35.344  20.375  1.00  0.00           C  
ATOM    775  C   HIE   106      40.345  35.650  20.614  1.00  0.00           C  
ATOM    776  O   HIE   106      41.204  35.388  19.741  1.00  0.00           O  
ATOM    777  CB  HIE   106      38.305  34.305  21.350  1.00  0.00           C  
ATOM    778  CG  HIE   106      36.896  33.947  21.025  1.00  0.00           C  
ATOM    779  CD2 HIE   106      36.368  32.806  20.527  1.00  0.00           C  
ATOM    780  ND1 HIE   106      35.835  34.826  21.198  1.00  0.00           N  
ATOM    781  CE1 HIE   106      34.713  34.229  20.819  1.00  0.00           C  
ATOM    782  NE2 HIE   106      35.010  33.004  20.415  1.00  0.00           N  
ATOM    783  N   THR   107      40.637  36.227  21.770  1.00  0.00           N  
ATOM    784  CA  THR   107      42.016  36.570  22.169  1.00  0.00           C  
ATOM    785  C   THR   107      42.418  35.727  23.360  1.00  0.00           C  
ATOM    786  O   THR   107      41.698  35.700  24.383  1.00  0.00           O  
ATOM    787  CB  THR   107      42.082  38.028  22.583  1.00  0.00           C  
ATOM    788  CG2 THR   107      43.477  38.436  23.121  1.00  0.00           C  
ATOM    789  OG1 THR   107      41.744  38.858  21.463  1.00  0.00           O  
ATOM    790  N   VAL   108      43.545  35.039  23.247  1.00  0.00           N  
ATOM    791  CA  VAL   108      44.047  34.271  24.364  1.00  0.00           C  
ATOM    792  C   VAL   108      44.484  35.225  25.472  1.00  0.00           C  
ATOM    793  O   VAL   108      45.270  36.143  25.222  1.00  0.00           O  
ATOM    794  CB  VAL   108      45.209  33.368  23.946  1.00  0.00           C  
ATOM    795  CG1 VAL   108      45.799  32.617  25.159  1.00  0.00           C  
ATOM    796  CG2 VAL   108      44.758  32.395  22.868  1.00  0.00           C  
ATOM    797  N   GLY   109      44.003  34.999  26.700  1.00  0.00           N  
ATOM    798  CA  GLY   109      44.408  35.813  27.830  1.00  0.00           C  
ATOM    799  C   GLY   109      45.267  35.143  28.856  1.00  0.00           C  
ATOM    800  O   GLY   109      45.866  35.814  29.692  1.00  0.00           O  
ATOM    801  N   ALA   110      45.304  33.812  28.868  1.00  0.00           N  
ATOM    802  CA  ALA   110      46.133  33.050  29.805  1.00  0.00           C  
ATOM    803  C   ALA   110      46.307  31.657  29.204  1.00  0.00           C  
ATOM    804  O   ALA   110      45.494  31.213  28.379  1.00  0.00           O  
ATOM    805  CB  ALA   110      45.452  32.914  31.175  1.00  0.00           C  
ATOM    806  N   THR   111      47.389  30.960  29.593  1.00  0.00           N  
ATOM    807  CA  THR   111      47.597  29.578  29.207  1.00  0.00           C  
ATOM    808  C   THR   111      47.823  28.748  30.454  1.00  0.00           C  
ATOM    809  O   THR   111      48.604  29.144  31.352  1.00  0.00           O  
ATOM    810  CB  THR   111      48.853  29.453  28.284  1.00  0.00           C  
ATOM    811  CG2 THR   111      49.136  28.015  27.889  1.00  0.00           C  
ATOM    812  OG1 THR   111      48.581  30.231  27.109  1.00  0.00           O  
ATOM    813  N   ILE   112      47.183  27.573  30.514  1.00  0.00           N  
ATOM    814  CA  ILE   112      47.453  26.601  31.586  1.00  0.00           C  
ATOM    815  C   ILE   112      47.879  25.272  30.997  1.00  0.00           C  
ATOM    816  O   ILE   112      47.529  24.952  29.846  1.00  0.00           O  
ATOM    817  CB  ILE   112      46.239  26.421  32.537  1.00  0.00           C  
ATOM    818  CG1 ILE   112      45.038  25.773  31.801  1.00  0.00           C  
ATOM    819  CG2 ILE   112      45.867  27.819  33.171  1.00  0.00           C  
ATOM    820  CD1 ILE   112      43.905  25.397  32.776  1.00  0.00           C  
ATOM    821  N   THR   113      48.630  24.486  31.777  1.00  0.00           N  
ATOM    822  CA  THR   113      49.083  23.176  31.307  1.00  0.00           C  
ATOM    823  C   THR   113      48.419  22.045  32.067  1.00  0.00           C  
ATOM    824  O   THR   113      48.553  20.879  31.689  1.00  0.00           O  
ATOM    825  CB  THR   113      50.610  23.038  31.389  1.00  0.00           C  
ATOM    826  CG2 THR   113      51.276  24.122  30.506  1.00  0.00           C  
ATOM    827  OG1 THR   113      51.033  23.226  32.740  1.00  0.00           O  
ATOM    828  N   GLY   114      47.674  22.366  33.127  1.00  0.00           N  
ATOM    829  CA  GLY   114      47.097  21.330  33.956  1.00  0.00           C  
ATOM    830  C   GLY   114      46.398  21.956  35.127  1.00  0.00           C  
ATOM    831  O   GLY   114      46.217  23.187  35.180  1.00  0.00           O  
ATOM    832  N   HIE   115      45.996  21.109  36.075  1.00  0.00           N  
ATOM    833  CA  HIE   115      45.473  21.613  37.353  1.00  0.00           C  
ATOM    834  C   HIE   115      45.824  20.619  38.454  1.00  0.00           C  
ATOM    835  O   HIE   115      46.175  19.459  38.172  1.00  0.00           O  
ATOM    836  CB  HIE   115      43.939  21.866  37.290  1.00  0.00           C  
ATOM    837  CG  HIE   115      43.100  20.628  37.352  1.00  0.00           C  
ATOM    838  CD2 HIE   115      42.366  20.111  38.369  1.00  0.00           C  
ATOM    839  ND1 HIE   115      42.932  19.775  36.287  1.00  0.00           N  
ATOM    840  CE1 HIE   115      42.150  18.773  36.655  1.00  0.00           C  
ATOM    841  NE2 HIE   115      41.785  18.961  37.909  1.00  0.00           N  
ATOM    842  N   VAL   116      45.733  21.070  39.693  1.00  0.00           N  
ATOM    843  CA  VAL   116      45.930  20.231  40.862  1.00  0.00           C  
ATOM    844  C   VAL   116      44.595  20.047  41.568  1.00  0.00           C  
ATOM    845  O   VAL   116      43.771  20.971  41.576  1.00  0.00           O  
ATOM    846  CB  VAL   116      47.023  20.773  41.811  1.00  0.00           C  
ATOM    847  CG1 VAL   116      48.347  20.919  41.071  1.00  0.00           C  
ATOM    848  CG2 VAL   116      46.607  22.061  42.446  1.00  0.00           C  
ATOM    849  N   GLU   117      44.385  18.871  42.143  1.00  0.00           N  
ATOM    850  CA  GLU   117      43.280  18.607  43.049  1.00  0.00           C  
ATOM    851  C   GLU   117      43.886  18.361  44.408  1.00  0.00           C  
ATOM    852  O   GLU   117      44.843  17.585  44.529  1.00  0.00           O  
ATOM    853  CB  GLU   117      42.491  17.406  42.532  1.00  0.00           C  
ATOM    854  CG  GLU   117      41.870  17.761  41.165  1.00  0.00           C  
ATOM    855  CD  GLU   117      41.350  16.609  40.336  1.00  0.00           C  
ATOM    856  OE1 GLU   117      40.703  16.905  39.292  1.00  0.00           O  
ATOM    857  OE2 GLU   117      41.575  15.418  40.645  1.00  0.00           O1-
ATOM    858  N   LEU   118      43.391  19.078  45.430  1.00  0.00           N  
ATOM    859  CA  LEU   118      44.037  19.096  46.738  1.00  0.00           C  
ATOM    860  C   LEU   118      43.400  18.090  47.683  1.00  0.00           C  
ATOM    861  O   LEU   118      42.261  17.684  47.482  1.00  0.00           O  
ATOM    862  CB  LEU   118      43.922  20.511  47.334  1.00  0.00           C  
ATOM    863  CG  LEU   118      44.584  21.619  46.523  1.00  0.00           C  
ATOM    864  CD1 LEU   118      44.356  22.953  47.168  1.00  0.00           C  
ATOM    865  CD2 LEU   118      46.097  21.361  46.352  1.00  0.00           C  
ATOM    866  N   PRO   119      44.144  17.662  48.718  1.00  0.00           N  
ATOM    867  CA  PRO   119      43.563  16.715  49.680  1.00  0.00           C  
ATOM    868  C   PRO   119      42.316  17.320  50.342  1.00  0.00           C  
ATOM    869  O   PRO   119      42.192  18.565  50.483  1.00  0.00           O  
ATOM    870  CB  PRO   119      44.687  16.543  50.725  1.00  0.00           C  
ATOM    871  CG  PRO   119      45.958  16.896  49.978  1.00  0.00           C  
ATOM    872  CD  PRO   119      45.511  18.059  49.100  1.00  0.00           C  
ATOM    873  N   GLN   120      41.427  16.430  50.796  1.00  0.00           N  
ATOM    874  CA  GLN   120      40.180  16.828  51.469  1.00  0.00           C  
ATOM    875  C   GLN   120      40.514  17.142  52.932  1.00  0.00           C  
ATOM    876  O   GLN   120      40.154  16.395  53.866  1.00  0.00           O  
ATOM    877  CB  GLN   120      39.132  15.739  51.372  1.00  0.00           C  
ATOM    878  CG  GLN   120      38.755  15.445  49.916  1.00  0.00           C  
ATOM    879  CD  GLN   120      37.760  14.341  49.803  1.00  0.00           C  
ATOM    880  NE2 GLN   120      36.872  14.462  48.836  1.00  0.00           N  
ATOM    881  OE1 GLN   120      37.787  13.361  50.566  1.00  0.00           O  
ATOM    882  N   ASP   121      41.228  18.248  53.131  1.00  0.00           N  
ATOM    883  CA  ASP   121      41.808  18.586  54.438  1.00  0.00           C  
ATOM    884  C   ASP   121      41.945  20.103  54.468  1.00  0.00           C  
ATOM    885  O   ASP   121      42.729  20.647  53.698  1.00  0.00           O  
ATOM    886  CB  ASP   121      43.205  17.901  54.572  1.00  0.00           C  
ATOM    887  CG  ASP   121      43.991  18.327  55.843  1.00  0.00           C  
ATOM    888  OD1 ASP   121      43.503  19.136  56.640  1.00  0.00           O  
ATOM    889  OD2 ASP   121      45.134  17.869  56.068  1.00  0.00           O1-
ATOM    890  N   GLU   122      41.205  20.781  55.343  1.00  0.00           N  
ATOM    891  CA  GLU   122      41.265  22.246  55.373  1.00  0.00           C  
ATOM    892  C   GLU   122      42.655  22.779  55.699  1.00  0.00           C  
ATOM    893  O   GLU   122      43.043  23.793  55.148  1.00  0.00           O  
ATOM    894  CB  GLU   122      40.232  22.799  56.365  1.00  0.00           C  
ATOM    895  CG  GLU   122      38.809  22.620  55.873  1.00  0.00           C  
ATOM    896  CD  GLU   122      37.804  23.151  56.867  1.00  0.00           C  
ATOM    897  OE1 GLU   122      37.516  24.357  56.822  1.00  0.00           O  
ATOM    898  OE2 GLU   122      37.356  22.374  57.736  1.00  0.00           O1-
ATOM    899  N   ALA   123      43.402  22.119  56.580  1.00  0.00           N  
ATOM    900  CA  ALA   123      44.761  22.590  56.900  1.00  0.00           C  
ATOM    901  C   ALA   123      45.671  22.524  55.673  1.00  0.00           C  
ATOM    902  O   ALA   123      46.417  23.469  55.404  1.00  0.00           O  
ATOM    903  CB  ALA   123      45.383  21.792  58.041  1.00  0.00           C  
ATOM    904  N   GLN   124      45.621  21.415  54.924  1.00  0.00           N  
ATOM    905  CA  GLN   124      46.494  21.313  53.734  1.00  0.00           C  
ATOM    906  C   GLN   124      46.019  22.285  52.657  1.00  0.00           C  
ATOM    907  O   GLN   124      46.822  22.849  51.915  1.00  0.00           O  
ATOM    908  CB  GLN   124      46.506  19.902  53.205  1.00  0.00           C  
ATOM    909  CG  GLN   124      47.335  18.978  54.133  1.00  0.00           C  
ATOM    910  CD  GLN   124      47.392  17.618  53.534  1.00  0.00           C  
ATOM    911  NE2 GLN   124      48.286  17.437  52.574  1.00  0.00           N  
ATOM    912  OE1 GLN   124      46.578  16.766  53.843  1.00  0.00           O  
ATOM    913  N   ILE   125      44.700  22.478  52.527  1.00  0.00           N  
ATOM    914  CA  ILE   125      44.208  23.470  51.548  1.00  0.00           C  
ATOM    915  C   ILE   125      44.700  24.854  51.900  1.00  0.00           C  
ATOM    916  O   ILE   125      45.177  25.584  51.040  1.00  0.00           O  
ATOM    917  CB  ILE   125      42.669  23.403  51.404  1.00  0.00           C  
ATOM    918  CG1 ILE   125      42.245  22.052  50.817  1.00  0.00           C  
ATOM    919  CG2 ILE   125      42.128  24.575  50.568  1.00  0.00           C  
ATOM    920  CD1 ILE   125      40.772  21.735  51.011  1.00  0.00           C  
ATOM    921  N   ALA   126      44.616  25.203  53.180  1.00  0.00           N  
ATOM    922  CA  ALA   126      45.055  26.530  53.603  1.00  0.00           C  
ATOM    923  C   ALA   126      46.573  26.685  53.385  1.00  0.00           C  
ATOM    924  O   ALA   126      47.036  27.740  52.934  1.00  0.00           O  
ATOM    925  CB  ALA   126      44.742  26.735  55.071  1.00  0.00           C  
ATOM    926  N   ALA   127      47.367  25.642  53.689  1.00  0.00           N  
ATOM    927  CA  ALA   127      48.818  25.748  53.521  1.00  0.00           C  
ATOM    928  C   ALA   127      49.168  25.911  52.032  1.00  0.00           C  
ATOM    929  O   ALA   127      50.061  26.677  51.671  1.00  0.00           O  
ATOM    930  CB  ALA   127      49.479  24.488  54.094  1.00  0.00           C  
ATOM    931  N   TRP   128      48.445  25.202  51.161  1.00  0.00           N  
ATOM    932  CA  TRP   128      48.656  25.337  49.716  1.00  0.00           C  
ATOM    933  C   TRP   128      48.285  26.764  49.271  1.00  0.00           C  
ATOM    934  O   TRP   128      49.048  27.417  48.555  1.00  0.00           O  
ATOM    935  CB  TRP   128      47.830  24.303  48.988  1.00  0.00           C  
ATOM    936  CG  TRP   128      48.212  24.237  47.469  1.00  0.00           C  
ATOM    937  CD1 TRP   128      49.138  23.337  46.891  1.00  0.00           C  
ATOM    938  CD2 TRP   128      47.761  25.059  46.400  1.00  0.00           C  
ATOM    939  CE2 TRP   128      48.407  24.583  45.217  1.00  0.00           C  
ATOM    940  CE3 TRP   128      46.888  26.149  46.312  1.00  0.00           C  
ATOM    941  NE1 TRP   128      49.229  23.544  45.581  1.00  0.00           N  
ATOM    942  CZ2 TRP   128      48.259  25.200  43.965  1.00  0.00           C  
ATOM    943  CZ3 TRP   128      46.690  26.761  45.005  1.00  0.00           C  
ATOM    944  CH2 TRP   128      47.373  26.268  43.877  1.00  0.00           C  
ATOM    945  N   LEU   129      47.115  27.230  49.700  1.00  0.00           N  
ATOM    946  CA  LEU   129      46.649  28.548  49.314  1.00  0.00           C  
ATOM    947  C   LEU   129      47.632  29.638  49.781  1.00  0.00           C  
ATOM    948  O   LEU   129      47.867  30.629  49.083  1.00  0.00           O  
ATOM    949  CB  LEU   129      45.252  28.757  49.905  1.00  0.00           C  
ATOM    950  CG  LEU   129      44.637  30.155  49.684  1.00  0.00           C  
ATOM    951  CD1 LEU   129      43.140  30.023  49.520  1.00  0.00           C  
ATOM    952  CD2 LEU   129      44.994  31.114  50.816  1.00  0.00           C  
ATOM    953  N   ALA   130      48.190  29.490  50.983  1.00  0.00           N  
ATOM    954  CA  ALA   130      49.098  30.505  51.519  1.00  0.00           C  
ATOM    955  C   ALA   130      50.299  30.759  50.617  1.00  0.00           C  
ATOM    956  O   ALA   130      50.789  31.877  50.520  1.00  0.00           O  
ATOM    957  CB  ALA   130      49.581  30.088  52.921  1.00  0.00           C  
ATOM    958  N   VAL   131      50.770  29.711  49.959  1.00  0.00           N  
ATOM    959  CA  VAL   131      51.951  29.787  49.114  1.00  0.00           C  
ATOM    960  C   VAL   131      51.551  30.055  47.660  1.00  0.00           C  
ATOM    961  O   VAL   131      52.195  30.836  46.985  1.00  0.00           O  
ATOM    962  CB  VAL   131      52.784  28.467  49.226  1.00  0.00           C  
ATOM    963  CG1 VAL   131      53.891  28.407  48.127  1.00  0.00           C  
ATOM    964  CG2 VAL   131      53.355  28.341  50.604  1.00  0.00           C  
ATOM    965  N   ASN   132      50.479  29.405  47.185  1.00  0.00           N  
ATOM    966  CA  ASN   132      50.217  29.297  45.745  1.00  0.00           C  
ATOM    967  C   ASN   132      49.052  30.090  45.217  1.00  0.00           C  
ATOM    968  O   ASN   132      48.905  30.217  44.004  1.00  0.00           O  
ATOM    969  CB  ASN   132      50.065  27.822  45.363  1.00  0.00           C  
ATOM    970  CG  ASN   132      51.326  27.028  45.651  1.00  0.00           C  
ATOM    971  ND2 ASN   132      51.246  26.108  46.578  1.00  0.00           N  
ATOM    972  OD1 ASN   132      52.385  27.276  45.054  1.00  0.00           O  
ATOM    973  N   GLY   133      48.187  30.591  46.089  1.00  0.00           N  
ATOM    974  CA  GLY   133      47.119  31.475  45.663  1.00  0.00           C  
ATOM    975  C   GLY   133      45.726  30.869  45.806  1.00  0.00           C  
ATOM    976  O   GLY   133      45.527  29.771  46.365  1.00  0.00           O  
ATOM    977  N   PRO   134      44.726  31.606  45.315  1.00  0.00           N  
ATOM    978  CA  PRO   134      43.329  31.212  45.463  1.00  0.00           C  
ATOM    979  C   PRO   134      43.016  29.841  44.888  1.00  0.00           C  
ATOM    980  O   PRO   134      43.612  29.405  43.914  1.00  0.00           O  
ATOM    981  CB  PRO   134      42.586  32.340  44.713  1.00  0.00           C  
ATOM    982  CG  PRO   134      43.466  33.540  44.964  1.00  0.00           C  
ATOM    983  CD  PRO   134      44.861  32.976  44.783  1.00  0.00           C  
ATOM    984  N   VAL   135      42.040  29.180  45.517  1.00  0.00           N  
ATOM    985  CA  VAL   135      41.711  27.784  45.233  1.00  0.00           C  
ATOM    986  C   VAL   135      40.241  27.689  44.880  1.00  0.00           C  
ATOM    987  O   VAL   135      39.370  28.178  45.621  1.00  0.00           O  
ATOM    988  CB  VAL   135      42.008  26.928  46.510  1.00  0.00           C  
ATOM    989  CG1 VAL   135      41.481  25.506  46.349  1.00  0.00           C  
ATOM    990  CG2 VAL   135      43.515  26.911  46.778  1.00  0.00           C  
ATOM    991  N   ALA   136      39.930  27.048  43.743  1.00  0.00           N  
ATOM    992  CA  ALA   136      38.525  26.782  43.376  1.00  0.00           C  
ATOM    993  C   ALA   136      37.968  25.692  44.301  1.00  0.00           C  
ATOM    994  O   ALA   136      38.630  24.684  44.531  1.00  0.00           O  
ATOM    995  CB  ALA   136      38.451  26.293  41.936  1.00  0.00           C  
ATOM    996  N   VAL   137      36.755  25.864  44.830  1.00  0.00           N  
ATOM    997  CA  VAL   137      36.132  24.852  45.673  1.00  0.00           C  
ATOM    998  C   VAL   137      34.655  24.704  45.340  1.00  0.00           C  
ATOM    999  O   VAL   137      33.989  25.678  44.968  1.00  0.00           O  
ATOM   1000  CB  VAL   137      36.261  25.167  47.215  1.00  0.00           C  
ATOM   1001  CG1 VAL   137      37.716  25.042  47.655  1.00  0.00           C  
ATOM   1002  CG2 VAL   137      35.698  26.501  47.560  1.00  0.00           C  
ATOM   1003  N   ALA   138      34.147  23.482  45.529  1.00  0.00           N  
ATOM   1004  CA  ALA   138      32.709  23.225  45.523  1.00  0.00           C  
ATOM   1005  C   ALA   138      32.175  23.365  46.950  1.00  0.00           C  
ATOM   1006  O   ALA   138      32.838  22.962  47.917  1.00  0.00           O  
ATOM   1007  CB  ALA   138      32.425  21.831  44.990  1.00  0.00           C  
ATOM   1008  N   VAL   139      30.979  23.935  47.093  1.00  0.00           N  
ATOM   1009  CA  VAL   139      30.359  24.041  48.394  1.00  0.00           C  
ATOM   1010  C   VAL   139      28.887  23.686  48.271  1.00  0.00           C  
ATOM   1011  O   VAL   139      28.304  23.714  47.163  1.00  0.00           O  
ATOM   1012  CB  VAL   139      30.469  25.470  48.988  1.00  0.00           C  
ATOM   1013  CG1 VAL   139      31.923  25.816  49.320  1.00  0.00           C  
ATOM   1014  CG2 VAL   139      29.871  26.510  48.049  1.00  0.00           C  
ATOM   1015  N   ASP   140      28.275  23.419  49.436  1.00  0.00           N  
ATOM   1016  CA  ASP   140      26.823  23.511  49.582  1.00  0.00           C  
ATOM   1017  C   ASP   140      26.501  24.960  49.920  1.00  0.00           C  
ATOM   1018  O   ASP   140      26.831  25.424  51.012  1.00  0.00           O  
ATOM   1019  CB  ASP   140      26.377  22.557  50.711  1.00  0.00           C  
ATOM   1020  CG  ASP   140      24.864  22.440  50.819  1.00  0.00           C  
ATOM   1021  OD1 ASP   140      24.357  21.398  51.332  1.00  0.00           O  
ATOM   1022  OD2 ASP   140      24.172  23.392  50.397  1.00  0.00           O1-
ATOM   1023  N   ALA   141      25.930  25.682  48.964  1.00  0.00           N  
ATOM   1024  CA  ALA   141      25.559  27.090  49.157  1.00  0.00           C  
ATOM   1025  C   ALA   141      24.063  27.259  49.383  1.00  0.00           C  
ATOM   1026  O   ALA   141      23.544  28.374  49.348  1.00  0.00           O  
ATOM   1027  CB  ALA   141      26.013  27.939  47.943  1.00  0.00           C  
ATOM   1028  N   SER   142      23.374  26.153  49.649  1.00  0.00           N  
ATOM   1029  CA  SER   142      21.932  26.217  49.743  1.00  0.00           C  
ATOM   1030  C   SER   142      21.480  27.143  50.836  1.00  0.00           C  
ATOM   1031  O   SER   142      20.418  27.750  50.712  1.00  0.00           O  
ATOM   1032  CB  SER   142      21.359  24.805  49.910  1.00  0.00           C  
ATOM   1033  OG  SER   142      21.733  24.269  51.143  1.00  0.00           O  
ATOM   1034  N   SER   143      22.280  27.259  51.905  1.00  0.00           N  
ATOM   1035  CA  SER   143      21.940  28.109  53.039  1.00  0.00           C  
ATOM   1036  C   SER   143      22.561  29.521  52.997  1.00  0.00           C  
ATOM   1037  O   SER   143      22.591  30.232  54.000  1.00  0.00           O  
ATOM   1038  CB  SER   143      22.226  27.355  54.336  1.00  0.00           C  
ATOM   1039  OG  SER   143      23.623  27.319  54.543  1.00  0.00           O  
ATOM   1040  N   TRP   144      23.036  29.928  51.808  1.00  0.00           N  
ATOM   1041  CA  TRP   144      23.689  31.229  51.620  1.00  0.00           C  
ATOM   1042  C   TRP   144      22.721  32.342  51.202  1.00  0.00           C  
ATOM   1043  O   TRP   144      23.125  33.491  51.007  1.00  0.00           O  
ATOM   1044  CB  TRP   144      24.778  31.094  50.566  1.00  0.00           C  
ATOM   1045  CG  TRP   144      26.002  30.348  51.013  1.00  0.00           C  
ATOM   1046  CD1 TRP   144      26.144  29.549  52.118  1.00  0.00           C  
ATOM   1047  CD2 TRP   144      27.276  30.368  50.354  1.00  0.00           C  
ATOM   1048  CE2 TRP   144      28.141  29.522  51.084  1.00  0.00           C  
ATOM   1049  CE3 TRP   144      27.762  31.013  49.208  1.00  0.00           C  
ATOM   1050  NE1 TRP   144      27.427  29.035  52.156  1.00  0.00           N  
ATOM   1051  CZ2 TRP   144      29.462  29.339  50.746  1.00  0.00           C  
ATOM   1052  CZ3 TRP   144      29.077  30.807  48.836  1.00  0.00           C  
ATOM   1053  CH2 TRP   144      29.922  29.985  49.613  1.00  0.00           C  
ATOM   1054  N   MET   145      21.433  31.997  51.106  1.00  0.00           N  
ATOM   1055  CA  MET   145      20.425  32.881  50.536  1.00  0.00           C  
ATOM   1056  C   MET   145      19.838  33.875  51.529  1.00  0.00           C  
ATOM   1057  O   MET   145      18.925  34.622  51.168  1.00  0.00           O  
ATOM   1058  CB  MET   145      19.274  32.039  49.887  1.00  0.00           C  
ATOM   1059  CG  MET   145      19.702  31.194  48.667  1.00  0.00           C  
ATOM   1060  SD  MET   145      20.260  32.226  47.304  1.00  0.00           S  
ATOM   1061  CE  MET   145      18.840  33.261  46.870  1.00  0.00           C  
ATOM   1062  N   THR   146      20.394  33.915  52.748  1.00  0.00           N  
ATOM   1063  CA  THR   146      20.054  35.009  53.674  1.00  0.00           C  
ATOM   1064  C   THR   146      21.285  35.716  54.223  1.00  0.00           C  
ATOM   1065  O   THR   146      21.149  36.640  55.037  1.00  0.00           O  
ATOM   1066  CB  THR   146      19.182  34.554  54.840  1.00  0.00           C  
ATOM   1067  CG2 THR   146      17.899  33.885  54.323  1.00  0.00           C  
ATOM   1068  OG1 THR   146      19.938  33.627  55.629  1.00  0.00           O  
ATOM   1069  N   TYR   147      22.481  35.323  53.767  1.00  0.00           N  
ATOM   1070  CA  TYR   147      23.714  35.840  54.349  1.00  0.00           C  
ATOM   1071  C   TYR   147      23.866  37.322  54.076  1.00  0.00           C  
ATOM   1072  O   TYR   147      23.772  37.732  52.917  1.00  0.00           O  
ATOM   1073  CB  TYR   147      24.896  35.099  53.761  1.00  0.00           C  
ATOM   1074  CG  TYR   147      26.226  35.628  54.230  1.00  0.00           C  
ATOM   1075  CD1 TYR   147      27.036  36.379  53.373  1.00  0.00           C  
ATOM   1076  CD2 TYR   147      26.694  35.347  55.504  1.00  0.00           C  
ATOM   1077  CE1 TYR   147      28.287  36.830  53.793  1.00  0.00           C  
ATOM   1078  CE2 TYR   147      27.928  35.807  55.954  1.00  0.00           C  
ATOM   1079  CZ  TYR   147      28.726  36.541  55.074  1.00  0.00           C  
ATOM   1080  OH  TYR   147      29.960  36.967  55.462  1.00  0.00           O  
ATOM   1081  N   THR   148      24.113  38.101  55.130  1.00  0.00           N  
ATOM   1082  CA  THR   148      24.353  39.545  54.965  1.00  0.00           C  
ATOM   1083  C   THR   148      25.655  40.000  55.625  1.00  0.00           C  
ATOM   1084  O   THR   148      25.896  41.187  55.791  1.00  0.00           O  
ATOM   1085  CB  THR   148      23.224  40.400  55.566  1.00  0.00           C  
ATOM   1086  CG2 THR   148      21.923  40.092  54.832  1.00  0.00           C  
ATOM   1087  OG1 THR   148      23.095  40.063  56.956  1.00  0.00           O  
ATOM   1088  N   GLY   149      26.485  39.079  56.052  1.00  0.00           N  
ATOM   1089  CA  GLY   149      27.742  39.445  56.672  1.00  0.00           C  
ATOM   1090  C   GLY   149      28.033  38.652  57.935  1.00  0.00           C  
ATOM   1091  O   GLY   149      27.145  37.983  58.492  1.00  0.00           O  
ATOM   1092  N   GLY   150      29.279  38.726  58.387  1.00  0.00           N  
ATOM   1093  CA  GLY   150      29.716  37.998  59.563  1.00  0.00           C  
ATOM   1094  C   GLY   150      30.326  36.655  59.169  1.00  0.00           C  
ATOM   1095  O   GLY   150      30.496  36.348  58.001  1.00  0.00           O  
ATOM   1096  N   VAL   151      30.692  35.855  60.160  1.00  0.00           N  
ATOM   1097  CA  VAL   151      31.249  34.554  59.904  1.00  0.00           C  
ATOM   1098  C   VAL   151      30.157  33.517  60.043  1.00  0.00           C  
ATOM   1099  O   VAL   151      29.617  33.311  61.144  1.00  0.00           O  
ATOM   1100  CB  VAL   151      32.425  34.260  60.847  1.00  0.00           C  
ATOM   1101  CG1 VAL   151      32.942  32.853  60.595  1.00  0.00           C  
ATOM   1102  CG2 VAL   151      33.508  35.320  60.685  1.00  0.00           C  
ATOM   1103  N   MET   152      29.821  32.850  58.942  1.00  0.00           N  
ATOM   1104  CA  MET   152      28.811  31.774  58.984  1.00  0.00           C  
ATOM   1105  C   MET   152      29.335  30.552  59.726  1.00  0.00           C  
ATOM   1106  O   MET   152      30.383  30.002  59.405  1.00  0.00           O  
ATOM   1107  CB  MET   152      28.422  31.418  57.542  1.00  0.00           C  
ATOM   1108  CG  MET   152      27.381  30.316  57.496  1.00  0.00           C  
ATOM   1109  SD  MET   152      26.813  29.933  55.840  1.00  0.00           S  
ATOM   1110  CE  MET   152      25.839  31.399  55.490  1.00  0.00           C  
ATOM   1111  N   THR   153      28.559  30.079  60.706  1.00  0.00           N  
ATOM   1112  CA  THR   153      28.998  28.963  61.555  1.00  0.00           C  
ATOM   1113  C   THR   153      28.062  27.775  61.483  1.00  0.00           C  
ATOM   1114  O   THR   153      28.346  26.724  62.051  1.00  0.00           O  
ATOM   1115  CB  THR   153      29.082  29.403  63.029  1.00  0.00           C  
ATOM   1116  CG2 THR   153      30.198  30.422  63.233  1.00  0.00           C  
ATOM   1117  OG1 THR   153      27.832  29.988  63.390  1.00  0.00           O  
ATOM   1118  N   SER   154      26.946  27.933  60.782  1.00  0.00           N  
ATOM   1119  CA  SER   154      25.945  26.861  60.707  1.00  0.00           C  
ATOM   1120  C   SER   154      25.557  26.556  59.284  1.00  0.00           C  
ATOM   1121  O   SER   154      24.393  26.277  58.983  1.00  0.00           O  
ATOM   1122  CB  SER   154      24.722  27.269  61.533  1.00  0.00           C  
ATOM   1123  OG  SER   154      24.206  28.521  61.055  1.00  0.00           O  
ATOM   1124  N   CYS   155      26.545  26.570  58.399  1.00  0.00           N  
ATOM   1125  CA  CYS   155      26.279  26.281  57.011  1.00  0.00           C  
ATOM   1126  C   CYS   155      25.658  24.882  56.844  1.00  0.00           C  
ATOM   1127  O   CYS   155      26.200  23.893  57.338  1.00  0.00           O  
ATOM   1128  CB  CYS   155      27.603  26.327  56.243  1.00  0.00           C  
ATOM   1129  SG  CYS   155      27.331  26.341  54.468  1.00  0.00           S  
ATOM   1130  N   VAL   156      24.566  24.784  56.084  1.00  0.00           N  
ATOM   1131  CA  VAL   156      23.987  23.499  55.730  1.00  0.00           C  
ATOM   1132  C   VAL   156      25.013  22.804  54.830  1.00  0.00           C  
ATOM   1133  O   VAL   156      25.454  23.341  53.777  1.00  0.00           O  
ATOM   1134  CB  VAL   156      22.621  23.658  55.048  1.00  0.00           C  
ATOM   1135  CG1 VAL   156      22.156  22.298  54.477  1.00  0.00           C  
ATOM   1136  CG2 VAL   156      21.618  24.208  56.061  1.00  0.00           C  
ATOM   1137  N   SER   157      25.415  21.610  55.242  1.00  0.00           N  
ATOM   1138  CA  SER   157      26.566  20.930  54.641  1.00  0.00           C  
ATOM   1139  C   SER   157      26.186  19.522  54.213  1.00  0.00           C  
ATOM   1140  O   SER   157      26.642  18.526  54.783  1.00  0.00           O  
ATOM   1141  CB  SER   157      27.696  20.901  55.671  1.00  0.00           C  
ATOM   1142  OG  SER   157      28.012  22.215  56.140  1.00  0.00           O  
ATOM   1143  N   GLU   158      25.349  19.451  53.195  1.00  0.00           N  
ATOM   1144  CA  GLU   158      24.710  18.180  52.854  1.00  0.00           C  
ATOM   1145  C   GLU   158      24.941  17.737  51.433  1.00  0.00           C  
ATOM   1146  O   GLU   158      25.077  16.539  51.171  1.00  0.00           O  
ATOM   1147  CB  GLU   158      23.193  18.270  53.078  1.00  0.00           C  
ATOM   1148  CG  GLU   158      22.769  18.504  54.535  1.00  0.00           C  
ATOM   1149  CD  GLU   158      23.233  17.406  55.484  1.00  0.00           C  
ATOM   1150  OE1 GLU   158      23.347  16.248  55.045  1.00  0.00           O  
ATOM   1151  OE2 GLU   158      23.477  17.699  56.674  1.00  0.00           O1-
ATOM   1152  N   GLN   159      25.017  18.694  50.508  1.00  0.00           N  
ATOM   1153  CA  GLN   159      25.128  18.377  49.097  1.00  0.00           C  
ATOM   1154  C   GLN   159      25.837  19.497  48.339  1.00  0.00           C  
ATOM   1155  O   GLN   159      25.407  20.655  48.377  1.00  0.00           O  
ATOM   1156  CB  GLN   159      23.727  18.202  48.526  1.00  0.00           C  
ATOM   1157  CG  GLN   159      23.718  17.913  47.084  1.00  0.00           C  
ATOM   1158  CD  GLN   159      22.320  17.880  46.529  1.00  0.00           C  
ATOM   1159  NE2 GLN   159      21.537  18.926  46.784  1.00  0.00           N  
ATOM   1160  OE1 GLN   159      21.958  16.940  45.852  1.00  0.00           O  
ATOM   1161  N   LEU   160      26.959  19.174  47.706  1.00  0.00           N  
ATOM   1162  CA  LEU   160      27.660  20.146  46.892  1.00  0.00           C  
ATOM   1163  C   LEU   160      26.695  20.654  45.815  1.00  0.00           C  
ATOM   1164  O   LEU   160      25.997  19.856  45.181  1.00  0.00           O  
ATOM   1165  CB  LEU   160      28.910  19.506  46.269  1.00  0.00           C  
ATOM   1166  CG  LEU   160      30.018  19.050  47.231  1.00  0.00           C  
ATOM   1167  CD1 LEU   160      31.115  18.274  46.498  1.00  0.00           C  
ATOM   1168  CD2 LEU   160      30.581  20.200  48.026  1.00  0.00           C  
ATOM   1169  N   ASP   161      26.688  21.965  45.574  1.00  0.00           N  
ATOM   1170  CA  ASP   161      25.779  22.528  44.578  1.00  0.00           C  
ATOM   1171  C   ASP   161      26.292  23.797  43.913  1.00  0.00           C  
ATOM   1172  O   ASP   161      25.607  24.318  43.026  1.00  0.00           O  
ATOM   1173  CB  ASP   161      24.355  22.728  45.159  1.00  0.00           C  
ATOM   1174  CG  ASP   161      24.330  23.718  46.301  1.00  0.00           C  
ATOM   1175  OD1 ASP   161      23.384  23.708  47.133  1.00  0.00           O  
ATOM   1176  OD2 ASP   161      25.218  24.539  46.451  1.00  0.00           O1-
ATOM   1177  N   HIE   162      27.485  24.279  44.287  1.00  0.00           N  
ATOM   1178  CA  HIE   162      27.907  25.612  43.814  1.00  0.00           C  
ATOM   1179  C   HIE   162      29.419  25.680  43.799  1.00  0.00           C  
ATOM   1180  O   HIE   162      30.101  25.234  44.746  1.00  0.00           O  
ATOM   1181  CB  HIE   162      27.289  26.624  44.783  1.00  0.00           C  
ATOM   1182  CG  HIE   162      27.425  28.051  44.400  1.00  0.00           C  
ATOM   1183  CD2 HIE   162      27.797  29.131  45.115  1.00  0.00           C  
ATOM   1184  ND1 HIE   162      27.244  28.497  43.110  1.00  0.00           N  
ATOM   1185  CE1 HIE   162      27.384  29.814  43.089  1.00  0.00           C  
ATOM   1186  NE2 HIE   162      27.718  30.219  44.283  1.00  0.00           N  
ATOM   1187  N   GLY   163      29.990  26.246  42.731  1.00  0.00           N  
ATOM   1188  CA  GLY   163      31.433  26.497  42.697  1.00  0.00           C  
ATOM   1189  C   GLY   163      31.768  27.921  43.062  1.00  0.00           C  
ATOM   1190  O   GLY   163      31.113  28.872  42.610  1.00  0.00           O  
ATOM   1191  N   VAL   164      32.806  28.076  43.895  1.00  0.00           N  
ATOM   1192  CA  VAL   164      33.250  29.378  44.393  1.00  0.00           C  
ATOM   1193  C   VAL   164      34.779  29.396  44.502  1.00  0.00           C  
ATOM   1194  O   VAL   164      35.433  28.449  44.044  1.00  0.00           O  
ATOM   1195  CB  VAL   164      32.574  29.705  45.765  1.00  0.00           C  
ATOM   1196  CG1 VAL   164      31.036  29.863  45.594  1.00  0.00           C  
ATOM   1197  CG2 VAL   164      32.939  28.660  46.818  1.00  0.00           C  
ATOM   1198  N   LEU   165      35.339  30.440  45.079  1.00  0.00           N  
ATOM   1199  CA  LEU   165      36.812  30.627  45.064  1.00  0.00           C  
ATOM   1200  C   LEU   165      37.286  31.041  46.452  1.00  0.00           C  
ATOM   1201  O   LEU   165      36.931  32.108  46.946  1.00  0.00           O  
ATOM   1202  CB  LEU   165      37.185  31.697  44.021  1.00  0.00           C  
ATOM   1203  CG  LEU   165      38.693  31.906  43.826  1.00  0.00           C  
ATOM   1204  CD1 LEU   165      39.308  30.734  43.086  1.00  0.00           C  
ATOM   1205  CD2 LEU   165      38.925  33.205  43.022  1.00  0.00           C  
ATOM   1206  N   LEU   166      38.101  30.196  47.079  1.00  0.00           N  
ATOM   1207  CA  LEU   166      38.771  30.595  48.322  1.00  0.00           C  
ATOM   1208  C   LEU   166      39.844  31.599  47.994  1.00  0.00           C  
ATOM   1209  O   LEU   166      40.727  31.309  47.164  1.00  0.00           O  
ATOM   1210  CB  LEU   166      39.469  29.419  48.998  1.00  0.00           C  
ATOM   1211  CG  LEU   166      38.598  28.229  49.403  1.00  0.00           C  
ATOM   1212  CD1 LEU   166      39.496  27.153  50.046  1.00  0.00           C  
ATOM   1213  CD2 LEU   166      37.502  28.574  50.383  1.00  0.00           C  
ATOM   1214  N   VAL   167      39.839  32.767  48.644  1.00  0.00           N  
ATOM   1215  CA  VAL   167      40.873  33.765  48.401  1.00  0.00           C  
ATOM   1216  C   VAL   167      41.719  34.046  49.647  1.00  0.00           C  
ATOM   1217  O   VAL   167      42.713  34.762  49.556  1.00  0.00           O  
ATOM   1218  CB  VAL   167      40.331  35.102  47.845  1.00  0.00           C  
ATOM   1219  CG1 VAL   167      39.614  34.866  46.524  1.00  0.00           C  
ATOM   1220  CG2 VAL   167      39.460  35.860  48.888  1.00  0.00           C  
ATOM   1221  N   GLY   168      41.362  33.467  50.807  1.00  0.00           N  
ATOM   1222  CA  GLY   168      42.136  33.747  51.995  1.00  0.00           C  
ATOM   1223  C   GLY   168      41.532  33.053  53.196  1.00  0.00           C  
ATOM   1224  O   GLY   168      40.524  32.328  53.082  1.00  0.00           O  
ATOM   1225  N   TYR   169      42.138  33.316  54.357  1.00  0.00           N  
ATOM   1226  CA  TYR   169      41.663  32.760  55.623  1.00  0.00           C  
ATOM   1227  C   TYR   169      42.234  33.616  56.741  1.00  0.00           C  
ATOM   1228  O   TYR   169      43.180  34.389  56.532  1.00  0.00           O  
ATOM   1229  CB  TYR   169      42.068  31.288  55.800  1.00  0.00           C  
ATOM   1230  CG  TYR   169      43.562  31.060  55.903  1.00  0.00           C  
ATOM   1231  CD1 TYR   169      44.243  31.204  57.118  1.00  0.00           C  
ATOM   1232  CD2 TYR   169      44.311  30.724  54.784  1.00  0.00           C  
ATOM   1233  CE1 TYR   169      45.623  31.029  57.189  1.00  0.00           C  
ATOM   1234  CE2 TYR   169      45.686  30.555  54.830  1.00  0.00           C  
ATOM   1235  CZ  TYR   169      46.339  30.724  56.047  1.00  0.00           C  
ATOM   1236  OH  TYR   169      47.716  30.546  56.094  1.00  0.00           O  
ATOM   1237  N   ASN   170      41.666  33.463  57.932  1.00  0.00           N  
ATOM   1238  CA  ASN   170      42.162  34.155  59.116  1.00  0.00           C  
ATOM   1239  C   ASN   170      41.999  33.217  60.293  1.00  0.00           C  
ATOM   1240  O   ASN   170      40.866  32.973  60.736  1.00  0.00           O  
ATOM   1241  CB  ASN   170      41.361  35.425  59.329  1.00  0.00           C  
ATOM   1242  CG  ASN   170      41.831  36.223  60.529  1.00  0.00           C  
ATOM   1243  ND2 ASN   170      41.275  37.410  60.696  1.00  0.00           N  
ATOM   1244  OD1 ASN   170      42.644  35.756  61.318  1.00  0.00           O  
ATOM   1245  N   ASP   171      43.119  32.674  60.772  1.00  0.00           N  
ATOM   1246  CA  ASP   171      43.117  31.728  61.904  1.00  0.00           C  
ATOM   1247  C   ASP   171      43.174  32.440  63.251  1.00  0.00           C  
ATOM   1248  O   ASP   171      43.004  31.816  64.294  1.00  0.00           O  
ATOM   1249  CB  ASP   171      44.272  30.715  61.797  1.00  0.00           C  
ATOM   1250  CG  ASP   171      44.065  29.680  60.715  1.00  0.00           C  
ATOM   1251  OD1 ASP   171      45.076  29.041  60.314  1.00  0.00           O  
ATOM   1252  OD2 ASP   171      42.918  29.482  60.276  1.00  0.00           O1-
ATOM   1253  N   SER   172      43.382  33.756  63.244  1.00  0.00           N  
ATOM   1254  CA  SER   172      43.531  34.536  64.487  1.00  0.00           C  
ATOM   1255  C   SER   172      42.210  35.056  65.029  1.00  0.00           C  
ATOM   1256  O   SER   172      42.132  35.459  66.186  1.00  0.00           O  
ATOM   1257  CB  SER   172      44.460  35.733  64.246  1.00  0.00           C  
ATOM   1258  OG  SER   172      45.736  35.302  63.864  1.00  0.00           O  
ATOM   1259  N   ALA   173      41.183  35.069  64.200  1.00  0.00           N  
ATOM   1260  CA  ALA   173      39.887  35.655  64.573  1.00  0.00           C  
ATOM   1261  C   ALA   173      39.192  34.825  65.648  1.00  0.00           C  
ATOM   1262  O   ALA   173      39.477  33.639  65.783  1.00  0.00           O  
ATOM   1263  CB  ALA   173      38.998  35.773  63.332  1.00  0.00           C  
ATOM   1264  N   ALA   174      38.232  35.418  66.354  1.00  0.00           N  
ATOM   1265  CA  ALA   174      37.510  34.708  67.404  1.00  0.00           C  
ATOM   1266  C   ALA   174      36.849  33.440  66.866  1.00  0.00           C  
ATOM   1267  O   ALA   174      36.743  32.451  67.586  1.00  0.00           O  
ATOM   1268  CB  ALA   174      36.480  35.616  68.068  1.00  0.00           C  
ATOM   1269  N   VAL   175      36.327  33.517  65.641  1.00  0.00           N  
ATOM   1270  CA  VAL   175      35.955  32.329  64.882  1.00  0.00           C  
ATOM   1271  C   VAL   175      36.851  32.311  63.630  1.00  0.00           C  
ATOM   1272  O   VAL   175      36.653  33.113  62.728  1.00  0.00           O  
ATOM   1273  CB  VAL   175      34.467  32.326  64.452  1.00  0.00           C  
ATOM   1274  CG1 VAL   175      34.156  31.053  63.663  1.00  0.00           C  
ATOM   1275  CG2 VAL   175      33.532  32.418  65.699  1.00  0.00           C  
ATOM   1276  N   PRO   176      37.828  31.378  63.563  1.00  0.00           N  
ATOM   1277  CA  PRO   176      38.678  31.317  62.355  1.00  0.00           C  
ATOM   1278  C   PRO   176      37.810  31.148  61.124  1.00  0.00           C  
ATOM   1279  O   PRO   176      36.796  30.428  61.179  1.00  0.00           O  
ATOM   1280  CB  PRO   176      39.560  30.099  62.608  1.00  0.00           C  
ATOM   1281  CG  PRO   176      39.668  30.057  64.149  1.00  0.00           C  
ATOM   1282  CD  PRO   176      38.264  30.437  64.612  1.00  0.00           C  
ATOM   1283  N   TYR   177      38.208  31.758  60.024  1.00  0.00           N  
ATOM   1284  CA  TYR   177      37.358  31.717  58.846  1.00  0.00           C  
ATOM   1285  C   TYR   177      38.106  31.595  57.526  1.00  0.00           C  
ATOM   1286  O   TYR   177      39.285  31.945  57.419  1.00  0.00           O  
ATOM   1287  CB  TYR   177      36.432  32.942  58.784  1.00  0.00           C  
ATOM   1288  CG  TYR   177      37.121  34.286  58.780  1.00  0.00           C  
ATOM   1289  CD1 TYR   177      37.682  34.814  57.620  1.00  0.00           C  
ATOM   1290  CD2 TYR   177      37.215  35.049  59.953  1.00  0.00           C  
ATOM   1291  CE1 TYR   177      38.280  36.081  57.615  1.00  0.00           C  
ATOM   1292  CE2 TYR   177      37.807  36.314  59.967  1.00  0.00           C  
ATOM   1293  CZ  TYR   177      38.326  36.829  58.772  1.00  0.00           C  
ATOM   1294  OH  TYR   177      38.940  38.077  58.799  1.00  0.00           O  
ATOM   1295  N   TRP   178      37.382  31.122  56.509  1.00  0.00           N  
ATOM   1296  CA  TRP   178      37.778  31.267  55.104  1.00  0.00           C  
ATOM   1297  C   TRP   178      37.120  32.514  54.512  1.00  0.00           C  
ATOM   1298  O   TRP   178      36.005  32.884  54.918  1.00  0.00           O  
ATOM   1299  CB  TRP   178      37.207  30.103  54.310  1.00  0.00           C  
ATOM   1300  CG  TRP   178      37.805  28.758  54.566  1.00  0.00           C  
ATOM   1301  CD1 TRP   178      37.217  27.693  55.213  1.00  0.00           C  
ATOM   1302  CD2 TRP   178      39.102  28.311  54.168  1.00  0.00           C  
ATOM   1303  CE2 TRP   178      39.230  26.955  54.579  1.00  0.00           C  
ATOM   1304  CE3 TRP   178      40.174  28.923  53.490  1.00  0.00           C  
ATOM   1305  NE1 TRP   178      38.065  26.614  55.223  1.00  0.00           N  
ATOM   1306  CZ2 TRP   178      40.381  26.205  54.319  1.00  0.00           C  
ATOM   1307  CZ3 TRP   178      41.308  28.177  53.240  1.00  0.00           C  
ATOM   1308  CH2 TRP   178      41.413  26.836  53.657  1.00  0.00           C  
ATOM   1309  N   ILE   179      37.796  33.105  53.515  1.00  0.00           N  
ATOM   1310  CA  ILE   179      37.245  34.224  52.753  1.00  0.00           C  
ATOM   1311  C   ILE   179      36.962  33.687  51.362  1.00  0.00           C  
ATOM   1312  O   ILE   179      37.888  33.185  50.703  1.00  0.00           O  
ATOM   1313  CB  ILE   179      38.234  35.403  52.657  1.00  0.00           C  
ATOM   1314  CG1 ILE   179      38.751  35.813  54.040  1.00  0.00           C  
ATOM   1315  CG2 ILE   179      37.591  36.576  51.911  1.00  0.00           C  
ATOM   1316  CD1 ILE   179      39.953  36.760  53.974  1.00  0.00           C  
ATOM   1317  N   ILE   180      35.698  33.793  50.918  1.00  0.00           N  
ATOM   1318  CA  ILE   180      35.257  33.166  49.664  1.00  0.00           C  
ATOM   1319  C   ILE   180      34.624  34.180  48.727  1.00  0.00           C  
ATOM   1320  O   ILE   180      33.704  34.905  49.095  1.00  0.00           O  
ATOM   1321  CB  ILE   180      34.222  32.056  49.960  1.00  0.00           C  
ATOM   1322  CG1 ILE   180      34.821  31.048  50.951  1.00  0.00           C  
ATOM   1323  CG2 ILE   180      33.756  31.407  48.695  1.00  0.00           C  
ATOM   1324  CD1 ILE   180      33.961  29.835  51.264  1.00  0.00           C  
ATOM   1325  N   LYS   181      35.134  34.217  47.492  1.00  0.00           N  
ATOM   1326  CA  LYS   181      34.561  35.008  46.411  1.00  0.00           C  
ATOM   1327  C   LYS   181      33.392  34.240  45.787  1.00  0.00           C  
ATOM   1328  O   LYS   181      33.558  33.092  45.348  1.00  0.00           O  
ATOM   1329  CB  LYS   181      35.627  35.243  45.325  1.00  0.00           C  
ATOM   1330  CG  LYS   181      35.234  36.265  44.295  1.00  0.00           C  
ATOM   1331  CD  LYS   181      36.242  36.312  43.130  1.00  0.00           C  
ATOM   1332  CE  LYS   181      36.013  37.521  42.254  1.00  0.00           C  
ATOM   1333  NZ  LYS   181      36.793  37.443  40.959  1.00  0.00           N1+
ATOM   1334  N   ASN   182      32.225  34.888  45.717  1.00  0.00           N  
ATOM   1335  CA  ASN   182      31.083  34.317  45.014  1.00  0.00           C  
ATOM   1336  C   ASN   182      30.925  35.033  43.673  1.00  0.00           C  
ATOM   1337  O   ASN   182      31.731  35.915  43.339  1.00  0.00           O  
ATOM   1338  CB  ASN   182      29.855  34.458  45.921  1.00  0.00           C  
ATOM   1339  CG  ASN   182      28.735  33.447  45.629  1.00  0.00           C  
ATOM   1340  ND2 ASN   182      27.748  33.388  46.533  1.00  0.00           N  
ATOM   1341  OD1 ASN   182      28.770  32.715  44.650  1.00  0.00           O  
ATOM   1342  N   SER   183      29.882  34.681  42.917  1.00  0.00           N  
ATOM   1343  CA  SER   183      29.581  35.251  41.609  1.00  0.00           C  
ATOM   1344  C   SER   183      28.153  35.788  41.585  1.00  0.00           C  
ATOM   1345  O   SER   183      27.439  35.660  40.576  1.00  0.00           O  
ATOM   1346  CB  SER   183      29.808  34.199  40.509  1.00  0.00           C  
ATOM   1347  OG  SER   183      29.200  32.955  40.856  1.00  0.00           O  
ATOM   1348  N   TRP   184      27.789  36.439  42.685  1.00  0.00           N  
ATOM   1349  CA  TRP   184      26.436  36.989  42.873  1.00  0.00           C  
ATOM   1350  C   TRP   184      26.458  38.513  43.017  1.00  0.00           C  
ATOM   1351  O   TRP   184      25.581  39.073  43.679  1.00  0.00           O  
ATOM   1352  CB  TRP   184      25.765  36.372  44.103  1.00  0.00           C  
ATOM   1353  CG  TRP   184      25.448  34.883  43.999  1.00  0.00           C  
ATOM   1354  CD1 TRP   184      25.531  34.079  42.881  1.00  0.00           C  
ATOM   1355  CD2 TRP   184      24.972  34.054  45.059  1.00  0.00           C  
ATOM   1356  CE2 TRP   184      24.782  32.749  44.529  1.00  0.00           C  
ATOM   1357  CE3 TRP   184      24.680  34.292  46.420  1.00  0.00           C  
ATOM   1358  NE1 TRP   184      25.152  32.786  43.204  1.00  0.00           N  
ATOM   1359  CZ2 TRP   184      24.346  31.692  45.332  1.00  0.00           C  
ATOM   1360  CZ3 TRP   184      24.227  33.245  47.195  1.00  0.00           C  
ATOM   1361  CH2 TRP   184      24.069  31.958  46.660  1.00  0.00           C  
ATOM   1362  N   THR   185      27.418  39.163  42.358  1.00  0.00           N  
ATOM   1363  CA  THR   185      27.634  40.627  42.419  1.00  0.00           C  
ATOM   1364  C   THR   185      28.187  41.055  43.772  1.00  0.00           C  
ATOM   1365  O   THR   185      28.159  40.308  44.762  1.00  0.00           O  
ATOM   1366  CB  THR   185      26.367  41.512  42.103  1.00  0.00           C  
ATOM   1367  CG2 THR   185      25.503  40.963  40.946  1.00  0.00           C  
ATOM   1368  OG1 THR   185      25.588  41.692  43.300  1.00  0.00           O  
ATOM   1369  N   THR   186      28.631  42.307  43.829  1.00  0.00           N  
ATOM   1370  CA  THR   186      29.081  42.874  45.105  1.00  0.00           C  
ATOM   1371  C   THR   186      27.934  43.214  46.037  1.00  0.00           C  
ATOM   1372  O   THR   186      28.184  43.620  47.166  1.00  0.00           O  
ATOM   1373  CB  THR   186      29.910  44.163  44.914  1.00  0.00           C  
ATOM   1374  CG2 THR   186      31.208  43.873  44.107  1.00  0.00           C  
ATOM   1375  OG1 THR   186      29.078  45.113  44.251  1.00  0.00           O  
ATOM   1376  N   GLN   187      26.685  43.095  45.565  1.00  0.00           N  
ATOM   1377  CA  GLN   187      25.533  43.488  46.398  1.00  0.00           C  
ATOM   1378  C   GLN   187      24.974  42.354  47.230  1.00  0.00           C  
ATOM   1379  O   GLN   187      23.934  42.520  47.870  1.00  0.00           O  
ATOM   1380  CB  GLN   187      24.426  44.126  45.553  1.00  0.00           C  
ATOM   1381  CG  GLN   187      24.959  45.263  44.691  1.00  0.00           C  
ATOM   1382  CD  GLN   187      25.551  46.345  45.548  1.00  0.00           C  
ATOM   1383  NE2 GLN   187      26.855  46.554  45.430  1.00  0.00           N  
ATOM   1384  OE1 GLN   187      24.847  46.967  46.339  1.00  0.00           O  
ATOM   1385  N   TRP   188      25.672  41.229  47.277  1.00  0.00           N  
ATOM   1386  CA  TRP   188      25.390  40.147  48.204  1.00  0.00           C  
ATOM   1387  C   TRP   188      26.585  40.012  49.151  1.00  0.00           C  
ATOM   1388  O   TRP   188      27.737  40.180  48.737  1.00  0.00           O  
ATOM   1389  CB  TRP   188      25.184  38.833  47.445  1.00  0.00           C  
ATOM   1390  CG  TRP   188      25.127  37.609  48.324  1.00  0.00           C  
ATOM   1391  CD1 TRP   188      24.032  37.083  48.967  1.00  0.00           C  
ATOM   1392  CD2 TRP   188      26.240  36.754  48.682  1.00  0.00           C  
ATOM   1393  CE2 TRP   188      25.731  35.725  49.506  1.00  0.00           C  
ATOM   1394  CE3 TRP   188      27.611  36.766  48.370  1.00  0.00           C  
ATOM   1395  NE1 TRP   188      24.383  35.931  49.659  1.00  0.00           N  
ATOM   1396  CZ2 TRP   188      26.531  34.686  49.993  1.00  0.00           C  
ATOM   1397  CZ3 TRP   188      28.403  35.755  48.875  1.00  0.00           C  
ATOM   1398  CH2 TRP   188      27.860  34.708  49.664  1.00  0.00           C  
ATOM   1399  N   GLY   189      26.325  39.697  50.421  1.00  0.00           N  
ATOM   1400  CA  GLY   189      27.400  39.387  51.352  1.00  0.00           C  
ATOM   1401  C   GLY   189      28.253  40.588  51.679  1.00  0.00           C  
ATOM   1402  O   GLY   189      27.768  41.714  51.800  1.00  0.00           O  
ATOM   1403  N   GLU   190      29.550  40.344  51.852  1.00  0.00           N  
ATOM   1404  CA  GLU   190      30.494  41.384  52.235  1.00  0.00           C  
ATOM   1405  C   GLU   190      31.166  41.818  50.930  1.00  0.00           C  
ATOM   1406  O   GLU   190      32.200  41.264  50.514  1.00  0.00           O  
ATOM   1407  CB  GLU   190      31.495  40.849  53.263  1.00  0.00           C  
ATOM   1408  CG  GLU   190      30.756  40.446  54.546  1.00  0.00           C  
ATOM   1409  CD  GLU   190      31.633  39.957  55.680  1.00  0.00           C  
ATOM   1410  OE1 GLU   190      32.704  39.369  55.398  1.00  0.00           O  
ATOM   1411  OE2 GLU   190      31.228  40.127  56.870  1.00  0.00           O1-
ATOM   1412  N   GLU   191      30.529  42.756  50.234  1.00  0.00           N  
ATOM   1413  CA  GLU   191      31.012  43.203  48.911  1.00  0.00           C  
ATOM   1414  C   GLU   191      31.227  41.991  47.980  1.00  0.00           C  
ATOM   1415  O   GLU   191      32.147  41.988  47.167  1.00  0.00           O  
ATOM   1416  CB  GLU   191      32.279  44.040  49.047  1.00  0.00           C  
ATOM   1417  CG  GLU   191      32.015  45.331  49.871  1.00  0.00           C  
ATOM   1418  CD  GLU   191      31.114  46.341  49.158  1.00  0.00           C  
ATOM   1419  OE1 GLU   191      30.823  46.196  47.952  1.00  0.00           O  
ATOM   1420  OE2 GLU   191      30.723  47.327  49.806  1.00  0.00           O1-
ATOM   1421  N   GLY   192      30.337  40.996  48.055  1.00  0.00           N  
ATOM   1422  CA  GLY   192      30.358  39.865  47.126  1.00  0.00           C  
ATOM   1423  C   GLY   192      31.067  38.649  47.667  1.00  0.00           C  
ATOM   1424  O   GLY   192      31.100  37.624  46.978  1.00  0.00           O  
ATOM   1425  N   TYR   193      31.600  38.752  48.893  1.00  0.00           N  
ATOM   1426  CA  TYR   193      32.344  37.681  49.548  1.00  0.00           C  
ATOM   1427  C   TYR   193      31.531  37.144  50.731  1.00  0.00           C  
ATOM   1428  O   TYR   193      30.688  37.849  51.292  1.00  0.00           O  
ATOM   1429  CB  TYR   193      33.707  38.216  50.064  1.00  0.00           C  
ATOM   1430  CG  TYR   193      34.662  38.479  48.936  1.00  0.00           C  
ATOM   1431  CD1 TYR   193      35.628  37.527  48.601  1.00  0.00           C  
ATOM   1432  CD2 TYR   193      34.576  39.653  48.153  1.00  0.00           C  
ATOM   1433  CE1 TYR   193      36.488  37.735  47.517  1.00  0.00           C  
ATOM   1434  CE2 TYR   193      35.421  39.836  47.040  1.00  0.00           C  
ATOM   1435  CZ  TYR   193      36.361  38.878  46.739  1.00  0.00           C  
ATOM   1436  OH  TYR   193      37.222  39.002  45.656  1.00  0.00           O  
ATOM   1437  N   ILE   194      31.880  35.938  51.167  1.00  0.00           N  
ATOM   1438  CA  ILE   194      31.354  35.386  52.408  1.00  0.00           C  
ATOM   1439  C   ILE   194      32.521  34.861  53.232  1.00  0.00           C  
ATOM   1440  O   ILE   194      33.487  34.319  52.674  1.00  0.00           O  
ATOM   1441  CB  ILE   194      30.296  34.262  52.129  1.00  0.00           C  
ATOM   1442  CG1 ILE   194      29.836  33.593  53.421  1.00  0.00           C  
ATOM   1443  CG2 ILE   194      30.814  33.200  51.139  1.00  0.00           C  
ATOM   1444  CD1 ILE   194      28.577  32.734  53.241  1.00  0.00           C  
ATOM   1445  N   ARG   195      32.412  35.026  54.547  1.00  0.00           N  
ATOM   1446  CA  ARG   195      33.311  34.350  55.472  1.00  0.00           C  
ATOM   1447  C   ARG   195      32.546  33.186  56.078  1.00  0.00           C  
ATOM   1448  O   ARG   195      31.436  33.365  56.617  1.00  0.00           O  
ATOM   1449  CB  ARG   195      33.809  35.305  56.555  1.00  0.00           C  
ATOM   1450  CG  ARG   195      34.764  36.380  56.005  1.00  0.00           C  
ATOM   1451  CD  ARG   195      35.244  37.295  57.096  1.00  0.00           C  
ATOM   1452  NE  ARG   195      34.147  38.174  57.518  1.00  0.00           N  
ATOM   1453  CZ  ARG   195      34.041  38.716  58.734  1.00  0.00           C  
ATOM   1454  NH1 ARG   195      34.962  38.451  59.698  1.00  0.00           N1+
ATOM   1455  NH2 ARG   195      33.021  39.530  58.994  1.00  0.00           N  
ATOM   1456  N   ILE   196      33.126  31.979  55.965  1.00  0.00           N  
ATOM   1457  CA  ILE   196      32.553  30.793  56.633  1.00  0.00           C  
ATOM   1458  C   ILE   196      33.597  30.295  57.628  1.00  0.00           C  
ATOM   1459  O   ILE   196      34.801  30.430  57.435  1.00  0.00           O  
ATOM   1460  CB  ILE   196      32.137  29.679  55.648  1.00  0.00           C  
ATOM   1461  CG1 ILE   196      33.353  28.993  55.007  1.00  0.00           C  
ATOM   1462  CG2 ILE   196      31.126  30.196  54.614  1.00  0.00           C  
ATOM   1463  CD1 ILE   196      32.989  27.811  54.090  1.00  0.00           C  
ATOM   1464  N   ALA   197      33.135  29.738  58.740  1.00  0.00           N  
ATOM   1465  CA  ALA   197      34.075  29.214  59.727  1.00  0.00           C  
ATOM   1466  C   ALA   197      34.995  28.180  59.082  1.00  0.00           C  
ATOM   1467  O   ALA   197      34.598  27.433  58.186  1.00  0.00           O  
ATOM   1468  CB  ALA   197      33.298  28.614  60.937  1.00  0.00           C  
ATOM   1469  N   LYS   198      36.222  28.124  59.591  1.00  0.00           N  
ATOM   1470  CA  LYS   198      37.270  27.255  59.083  1.00  0.00           C  
ATOM   1471  C   LYS   198      37.605  26.197  60.137  1.00  0.00           C  
ATOM   1472  O   LYS   198      37.788  26.516  61.309  1.00  0.00           O  
ATOM   1473  CB  LYS   198      38.497  28.127  58.735  1.00  0.00           C  
ATOM   1474  CG  LYS   198      39.747  27.342  58.333  1.00  0.00           C  
ATOM   1475  CD  LYS   198      40.815  28.297  57.746  1.00  0.00           C  
ATOM   1476  CE  LYS   198      42.133  27.615  57.434  1.00  0.00           C  
ATOM   1477  NZ  LYS   198      42.820  27.191  58.683  1.00  0.00           N1+
ATOM   1478  N   GLY   199      37.704  24.938  59.714  1.00  0.00           N  
ATOM   1479  CA  GLY   199      38.089  23.843  60.605  1.00  0.00           C  
ATOM   1480  C   GLY   199      36.964  22.871  60.916  1.00  0.00           C  
ATOM   1481  O   GLY   199      37.202  21.875  61.587  1.00  0.00           O  
ATOM   1482  N   SER   200      35.745  23.123  60.438  1.00  0.00           N  
ATOM   1483  CA  SER   200      34.611  22.237  60.708  1.00  0.00           C  
ATOM   1484  C   SER   200      33.941  21.758  59.427  1.00  0.00           C  
ATOM   1485  O   SER   200      32.790  21.301  59.441  1.00  0.00           O  
ATOM   1486  CB  SER   200      33.579  22.897  61.637  1.00  0.00           C  
ATOM   1487  OG  SER   200      33.180  24.159  61.139  1.00  0.00           O  
ATOM   1488  N   ASN   201      34.650  21.853  58.304  1.00  0.00           N  
ATOM   1489  CA  ASN   201      34.087  21.468  57.008  1.00  0.00           C  
ATOM   1490  C   ASN   201      32.775  22.164  56.698  1.00  0.00           C  
ATOM   1491  O   ASN   201      31.854  21.561  56.115  1.00  0.00           O  
ATOM   1492  CB  ASN   201      34.016  19.950  56.791  1.00  0.00           C  
ATOM   1493  CG  ASN   201      33.943  19.582  55.322  1.00  0.00           C  
ATOM   1494  ND2 ASN   201      33.384  18.413  55.035  1.00  0.00           N  
ATOM   1495  OD1 ASN   201      34.416  20.330  54.457  1.00  0.00           O  
ATOM   1496  N   GLN   202      32.690  23.441  57.057  1.00  0.00           N  
ATOM   1497  CA  GLN   202      31.475  24.209  56.746  1.00  0.00           C  
ATOM   1498  C   GLN   202      31.185  24.161  55.259  1.00  0.00           C  
ATOM   1499  O   GLN   202      32.082  24.403  54.428  1.00  0.00           O  
ATOM   1500  CB  GLN   202      31.621  25.675  57.157  1.00  0.00           C  
ATOM   1501  CG  GLN   202      31.712  25.943  58.638  1.00  0.00           C  
ATOM   1502  CD  GLN   202      30.393  25.748  59.304  1.00  0.00           C  
ATOM   1503  NE2 GLN   202      30.390  24.921  60.314  1.00  0.00           N  
ATOM   1504  OE1 GLN   202      29.367  26.326  58.912  1.00  0.00           O  
ATOM   1505  N   CYS   203      29.936  23.855  54.913  1.00  0.00           N  
ATOM   1506  CA  CYS   203      29.500  23.883  53.510  1.00  0.00           C  
ATOM   1507  C   CYS   203      30.222  22.845  52.672  1.00  0.00           C  
ATOM   1508  O   CYS   203      30.179  22.934  51.434  1.00  0.00           O  
ATOM   1509  CB  CYS   203      29.700  25.262  52.853  1.00  0.00           C  
ATOM   1510  SG  CYS   203      29.282  26.703  53.869  1.00  0.00           S  
ATOM   1511  N   LEU   204      30.847  21.846  53.304  1.00  0.00           N  
ATOM   1512  CA  LEU   204      31.580  20.795  52.577  1.00  0.00           C  
ATOM   1513  C   LEU   204      32.791  21.368  51.824  1.00  0.00           C  
ATOM   1514  O   LEU   204      33.259  20.790  50.835  1.00  0.00           O  
ATOM   1515  CB  LEU   204      30.680  19.975  51.655  1.00  0.00           C  
ATOM   1516  CG  LEU   204      29.498  19.294  52.378  1.00  0.00           C  
ATOM   1517  CD1 LEU   204      28.660  18.532  51.360  1.00  0.00           C  
ATOM   1518  CD2 LEU   204      29.945  18.347  53.499  1.00  0.00           C  
ATOM   1519  N   VAL   205      33.335  22.492  52.324  1.00  0.00           N  
ATOM   1520  CA  VAL   205      34.370  23.222  51.608  1.00  0.00           C  
ATOM   1521  C   VAL   205      35.628  22.425  51.294  1.00  0.00           C  
ATOM   1522  O   VAL   205      36.339  22.772  50.323  1.00  0.00           O  
ATOM   1523  CB  VAL   205      34.717  24.504  52.390  1.00  0.00           C  
ATOM   1524  CG1 VAL   205      35.404  24.179  53.732  1.00  0.00           C  
ATOM   1525  CG2 VAL   205      35.539  25.460  51.541  1.00  0.00           C  
ATOM   1526  N   LYS   206      35.956  21.379  52.063  1.00  0.00           N  
ATOM   1527  CA  LYS   206      37.219  20.691  51.777  1.00  0.00           C  
ATOM   1528  C   LYS   206      37.086  19.622  50.695  1.00  0.00           C  
ATOM   1529  O   LYS   206      38.095  19.019  50.304  1.00  0.00           O  
ATOM   1530  CB  LYS   206      37.815  20.074  53.045  1.00  0.00           C  
ATOM   1531  CG  LYS   206      37.171  18.770  53.495  1.00  0.00           C  
ATOM   1532  CD  LYS   206      37.650  18.368  54.891  1.00  0.00           C  
ATOM   1533  CE  LYS   206      36.956  17.103  55.375  1.00  0.00           C  
ATOM   1534  NZ  LYS   206      37.378  15.879  54.633  1.00  0.00           N1+
ATOM   1535  N   GLU   207      35.856  19.347  50.219  1.00  0.00           N  
ATOM   1536  CA  GLU   207      35.631  18.115  49.451  1.00  0.00           C  
ATOM   1537  C   GLU   207      36.187  18.108  48.039  1.00  0.00           C  
ATOM   1538  O   GLU   207      36.568  17.044  47.540  1.00  0.00           O  
ATOM   1539  CB  GLU   207      34.136  17.822  49.365  1.00  0.00           C  
ATOM   1540  CG  GLU   207      33.430  17.700  50.680  1.00  0.00           C  
ATOM   1541  CD  GLU   207      33.874  16.504  51.518  1.00  0.00           C  
ATOM   1542  OE1 GLU   207      34.448  15.528  50.959  1.00  0.00           O  
ATOM   1543  OE2 GLU   207      33.601  16.542  52.746  1.00  0.00           O1-
ATOM   1544  N   GLU   208      36.218  19.274  47.385  1.00  0.00           N  
ATOM   1545  CA  GLU   208      36.566  19.306  45.966  1.00  0.00           C  
ATOM   1546  C   GLU   208      37.304  20.608  45.635  1.00  0.00           C  
ATOM   1547  O   GLU   208      36.760  21.523  44.982  1.00  0.00           O  
ATOM   1548  CB  GLU   208      35.291  19.144  45.144  1.00  0.00           C  
ATOM   1549  CG  GLU   208      35.538  18.863  43.693  1.00  0.00           C  
ATOM   1550  CD  GLU   208      34.328  18.341  42.957  1.00  0.00           C  
ATOM   1551  OE1 GLU   208      34.341  18.346  41.707  1.00  0.00           O  
ATOM   1552  OE2 GLU   208      33.379  17.887  43.633  1.00  0.00           O1-
ATOM   1553  N   ALA   209      38.548  20.675  46.122  1.00  0.00           N  
ATOM   1554  CA  ALA   209      39.389  21.863  45.989  1.00  0.00           C  
ATOM   1555  C   ALA   209      40.407  21.658  44.882  1.00  0.00           C  
ATOM   1556  O   ALA   209      41.026  20.585  44.791  1.00  0.00           O  
ATOM   1557  CB  ALA   209      40.083  22.103  47.332  1.00  0.00           C  
ATOM   1558  N   SER   210      40.604  22.689  44.036  1.00  0.00           N  
ATOM   1559  CA  SER   210      41.587  22.567  42.966  1.00  0.00           C  
ATOM   1560  C   SER   210      42.119  23.907  42.507  1.00  0.00           C  
ATOM   1561  O   SER   210      41.596  24.974  42.849  1.00  0.00           O  
ATOM   1562  CB  SER   210      40.980  21.812  41.781  1.00  0.00           C  
ATOM   1563  OG  SER   210      39.850  22.511  41.303  1.00  0.00           O  
ATOM   1564  N   SER   211      43.179  23.847  41.682  1.00  0.00           N  
ATOM   1565  CA  SER   211      43.746  25.074  41.148  1.00  0.00           C  
ATOM   1566  C   SER   211      44.443  24.780  39.832  1.00  0.00           C  
ATOM   1567  O   SER   211      45.104  23.734  39.668  1.00  0.00           O  
ATOM   1568  CB  SER   211      44.754  25.669  42.129  1.00  0.00           C  
ATOM   1569  OG  SER   211      45.237  26.904  41.631  1.00  0.00           O  
ATOM   1570  N   ALA   212      44.338  25.714  38.888  1.00  0.00           N  
ATOM   1571  CA  ALA   212      45.070  25.624  37.624  1.00  0.00           C  
ATOM   1572  C   ALA   212      46.567  25.767  37.801  1.00  0.00           C  
ATOM   1573  O   ALA   212      47.032  26.403  38.738  1.00  0.00           O  
ATOM   1574  CB  ALA   212      44.575  26.710  36.700  1.00  0.00           C  
ATOM   1575  N   VAL   213      47.310  25.176  36.874  1.00  0.00           N  
ATOM   1576  CA  VAL   213      48.760  25.324  36.772  1.00  0.00           C  
ATOM   1577  C   VAL   213      49.050  26.127  35.503  1.00  0.00           C  
ATOM   1578  O   VAL   213      48.818  25.656  34.394  1.00  0.00           O  
ATOM   1579  CB  VAL   213      49.428  23.923  36.634  1.00  0.00           C  
ATOM   1580  CG1 VAL   213      50.973  24.082  36.448  1.00  0.00           C  
ATOM   1581  CG2 VAL   213      49.148  23.070  37.915  1.00  0.00           C  
ATOM   1582  N   VAL   214      49.519  27.363  35.668  1.00  0.00           N  
ATOM   1583  CA  VAL   214      49.856  28.211  34.537  1.00  0.00           C  
ATOM   1584  C   VAL   214      51.174  27.738  33.938  1.00  0.00           C  
ATOM   1585  O   VAL   214      52.096  27.368  34.657  1.00  0.00           O  
ATOM   1586  CB  VAL   214      49.988  29.703  35.031  1.00  0.00           C  
ATOM   1587  CG1 VAL   214      50.728  30.542  33.982  1.00  0.00           C  
ATOM   1588  CG2 VAL   214      48.592  30.235  35.311  1.00  0.00           C  
ATOM   1589  N   GLY   215      51.282  27.787  32.614  1.00  0.00           N  
ATOM   1590  CA  GLY   215      52.557  27.493  31.986  1.00  0.00           C  
ATOM   1591  C   GLY   215      52.627  27.516  30.478  1.00  0.00           C  
ATOM   1592  O   GLY   215      53.709  27.225  29.956  1.00  0.00           O  
ATOM   1593  OXT GLY   215      51.638  27.813  29.813  1.00  0.00           O1-
TER   
ATOM   1594 SE1  MOL   216      24.936  23.743  39.521  1.00  0.00          SE  
ATOM   1595  C1  MOL   216      28.965  19.452  43.280  1.00  0.00           C  
ATOM   1596  N1  MOL   216      27.732  23.334  40.374  1.00  0.00           N  
ATOM   1597  O1  MOL   216      32.387  20.388  43.354  1.00  0.00           O  
ATOM   1598  C2  MOL   216      30.111  20.186  43.018  1.00  0.00           C  
ATOM   1599  N2  MOL   216      27.570  24.417  39.600  1.00  0.00           N  
ATOM   1600  O2  MOL   216      31.372  18.723  44.279  1.00  0.00           O  
ATOM   1601  C3  MOL   216      30.116  21.333  42.234  1.00  0.00           C  
ATOM   1602  N3  MOL   216      26.095  25.765  38.387  1.00  0.00           N  
ATOM   1603  C4  MOL   216      28.916  21.780  41.678  1.00  0.00           C  
ATOM   1604  N4  MOL   216      31.389  19.729  43.596  1.00  0.00           N  
ATOM   1605  C5  MOL   216      27.742  21.049  41.933  1.00  0.00           C  
ATOM   1606  C6  MOL   216      27.768  19.905  42.721  1.00  0.00           C  
ATOM   1607  C7  MOL   216      28.884  23.004  40.836  1.00  0.00           C  
ATOM   1608  C8  MOL   216      26.317  24.729  39.134  1.00  0.00           C  
ATOM   1609  C9  MOL   216      23.977  24.847  38.577  1.00  0.00           C  
ATOM   1610  C10 MOL   216      24.750  25.839  38.062  1.00  0.00           C  
ATOM   1611  C11 MOL   216      24.283  26.970  37.201  1.00  0.00           C  
ATOM   1612  C12 MOL   216      30.176  23.739  40.595  1.00  0.00           C  
END
