# Supplementary material for: Synthesis and Biological Evaluation of New Chalcogen Semicarbazone (S, Se) and Their Azole Derivatives against Chagas Disease
Source: J Med Chem. 2024 Nov 1;67(21):19038–56. doi: 10.1021/acs.jmedchem.4c01535 (PMC12320831; doi:10.1021/acs.jmedchem.4c01535)
Supplement: Supplementary file 3 [file jm4c01535_si_003.csv]

		Cell-based assays				Enzymatic assays
Compound	SMILES	Anti-Tc CAI/72 activity (%)^a	C2C12 viability (%)^b	EC50 Tc CAI/72 (µM)c	SITcd	Cz inhibition (%)^e	IC50 Cz (nM)f	hCatL inhibition (%)^g	IC50 hCatL (nM)h	SICzi
S1a	C/C(C1=CC=C(C)C=C1)=N\NC(N)=S	42.28	>100	NT		74.84
S1b	C/C(C1=CC=C(OC)C=C1)=N\NC(N)=S	23.19	>100	NT		87.12
S1c	C/C(C1=CC=C([N+]([O-])=O)C=C1)=N\NC(N)=S	20.61	>100	NT		97.59
S1d	C/C(C1=CC=C(C(F)(F)F)C=C1)=N\NC(N)=S	43.82	93.11	NT		85.81
S1e	C/C(C1=CC=C(C(F)(F)F)C=C1)=N\NC(N)=S	31.58	>100	NT		98.77
S1f	C/C(C1=CC=C(Br)C=C1)=N\NC(N)=S	45.44	>100	NT		97.07
S1g	C/C(C1=CC=CC(OC)=C1)=N\NC(N)=S	22.29	>100	NT		95.31
S1h	C/C(C1=CC([N+]([O-])=O)=CC=C1)=N\NC(N)=S	24.80	>100	NT		100.00	1.15 ± 0.74	94.51	189.55 ± 18.35	164.83
S1i	C/C(C1=CC=CC(Cl)=C1)=N\NC(N)=S	56.20	>100	~ 10.0 ± n/a	~ 1.00	100.00	2.50 ± 0.51	97.25	89.41 ± 31.39	35.76
S1j	C/C(C1=CC=C(F)C(F)=C1)=N\NC(N)=S	49.89	>100	NT		99.79
S1k	C/C(C1=CC=C(OC)C=C1OC)=N\NC(N)=S	0.70	>100	NT		39.26
S1l	C/C(C1=CC2=C(C=CC=C2)O1)=N\NC(N)=S	10.89	>100	NT		62.83
S1m	C/C(CC1=CC=CC(Cl)=C1)=N\NC(N)=S	69.39	>100	2.92 ± 0.156	> 3.42	72.30
S1n	C/C(CC1=CC=C(OC)C=C1)=N\NC(N)=S	34.47	>100	NT		56.20
S1o	C/C(C1=CSC2=CC=CC=C21)=N\NC(N)=S	23.14	>100	NT		100.00
S1p	C/C(C1=CC2=C(C=CC=C2)O1)=N\NC(N)=S	49.72	>100	NT		99.30
S1q	C/C(C1=CSC=C1)=N\NC(N)=S	38.73	>100	NT		5.06
Se1a	C/C(C1=CC=C(C)C=C1)=N\NC(N)=[Se]	21,64	34.06	NT		98.25
Se1b	C/C(C1=CC=C(OC)C=C1)=N\NC(N)=[Se]	29.98	40.87	NT		98.92
Se1e	C/C(C1=CC=C(C#N)C=C1)=N\NC(N)=[Se]	57.10	>100	NT		104.45
Se1f	C/C(C1=CC=C(Br)C=C1)=N\NC(N)=[Se]	69.53	>100	0.77 ± 0.17	> 13.00	101.08	14.31 ± 3.57	97.30	106.14 ± 14.86	7.42
Se1g	C/C(C1=CC=CC(OC)=C1)=N\NC(N)=[Se]	7.03	31.06	NT		101.39
Se1h	C/C(C1=CC([N+]([O-])=O)=CC=C1)=N\NC(N)=[Se]	40.95	97.30	NT		104.46	0.91 ± 0.18	98.65	9.32 ± 0.38	10.22
Se1j	C/C(C1=CC=C(F)C(F)=C1)=N\NC(N)=[Se]	NA	27.70	NT		101.82
Se1k	C/C(C1=CC=C(OC)C=C1OC)=N\NC(N)=[Se]	NA	43.74	NT		92.47
Se1l	C/C(C1=CSC=C1)=N\NC(N)=[Se]	30.50	38.12	NT		90.07
Se1o	C/C(C1=CSC2=C1C=CC=C2)=N\NC(N)=[Se]	4.32	31.44	NT		93.73
Se1p	C/C(C1=CC2=C(C=CC=C2)O1)=N\NC(N)=[Se]	28.77	39.40	NT		102.35
Se1q	C/C(C1(C[C@H](C2)C3)C[C@H]3C[C@H]2C1)=N\NC(N)=[Se]	16.20	78.62	NT		83.80
S2a	C/C(C1=CC=C(C)C=C1)=N\NC2=NC(C)=CS2.Cl[H]	12.53	>100	NT		36.82
S2b	C/C(C1=CC=C(OC)C=C1)=N\NC2=NC(C)=CS2.Cl[H]	23.54	>100	NT		37.51
S2c	C/C(C1=CC=C([N+]([O-])=O)C=C1)=N\NC2=NC(C)=CS2.Cl[H]	NA	99.21	NT		96.73
S2d	C/C(C1=CC=C(C(F)(F)F)C=C1)=N\NC2=NC(C)=CS2.Cl[H]	NA	>100	NT		41.62
S2e	C/C(C1=CC=C(C#N)C=C1)=N\NC2=NC(C)=CS2.Cl[H]	22.41	>100	NT		89.85
S2f	C/C(C1=CC=C(Br)C=C1)=N\NC2=NC(C)=CS2.Cl[H]	1.10	>100	NT		53.03
S2g	C/C(C1=CC=CC(OC)=C1)=N\NC2=NC(C)=CS2.Cl[H]	40.57	>100	NT		45.14
S2h	C/C(C1=CC([N+]([O-])=O)=CC=C1)=N\NC2=NC(C)=CS2.Cl[H]	28.80	>100	NT		96.89	1284.50 ± 1115.50	12.12	NT; IC50 > 10µM
S2i	C/C(C1=CC=CC(Cl)=C1)=N\NC2=NC(C)=CS2.Cl[H]	49.31	>100	NT		97.55	142.17 ± 79.24	24.67	NT; IC50 > 10µM
S2j	C/C(C1=CC=C(F)C(F)=C1)=N\NC2=NC(C)=CS2.Cl[H]	28.30	>100	NT		79.38
S2k	C/C(C1=CC=C(OC)C=C1OC)=N\NC2=NC(C)=CS2.Cl[H]	45.97	>100	NT		34.18
S2l	C/C(C1=CSC=C1)=N\NC2=NC(C)=CS2.Cl[H]	19.54	>100	NT		31.57
S2o	C/C(C1=CSC2=CC=CC=C21)=N\NC3=NC(C)=CS3.Cl[H]	45.73	>100	NT		27.85
S2p	C/C(C1=CC2=C(C=CC=C2)O1)=N\NC3=NC(C)=CS3.Cl[H]	31.35	>100	NT		74.29
S2q	C/C(C1(C[C@H]2C3)C[C@@H](C2)C[C@H]3C1)=N\NC4=NC(C)=CS4.Cl[H]	40.47	>100	NT		30.49
Se2a	C/C(C1=CC=C(C)C=C1)=N\NC2=NC(C)=C[Se]2.Cl[H]	11.12	91.87	NT		28.64
Se2b	C/C(C1=CC=C(OC)C=C1)=N\NC2=NC(C)=C[Se]2.Cl[H]	12.14	94.05	NT		21.62
Se2d	C/C(C1=CC=C(C(F)(F)F)C=C1)=N\NC2=NC(C)=C[Se]2.Cl[H]	27.91	96.09	NT		95.20
Se2f	C/C(C1=CC=C(Br)C=C1)=N\NC2=NC(C)=C[Se]2.Cl[H]	18.29	87.65	NT		98.63
Se2g	C/C(C1=CC=CC(OC)=C1)=N\NC2=NC(C)=C[Se]2.Cl[H]	55.07	>100	2.67 ± 1.13	> 3.75	62.93
Se2h	C/C(C1=CC([N+]([O-])=O)=CC=C1)=N\NC2=NC(C)=C[Se]2.Cl[H]	57.70	>100	0.31 ± 0.18	> 32.47	100.09	8.99 ± 5.56	92.16	1338.0 ± 18.0	148.83
Se2i	C/C(C1=CC=CC(Cl)=C1)=N\NC2=NC(C)=C[Se]2.Cl[H]	65.03	>100	0.53 ± 0.57	> 18.98	102.55	81.69 ± 17.88	97.97	453.70 ± 4.40	5.55
Se2j	C/C(C1=CC=C(F)C(F)=C1)=N\NC2=NC(C)=C[Se]2.Cl[H]	18.69	38.28	NT		102.31
Se2k	C/C(C1=CC=C(OC)C=C1OC)=N\NC2=NC(C)=C[Se]2.Cl[H]	38.11	>100	NT		NA
Se2l	C/C(C1=CSC=C1)=N\NC2=NC(C)=C[Se]2.Cl[H]	50.37	>100	3.73 ± n/a	> 2.68	NA
Se2o	C/C(C1=CSC2=C1C=CC=C2)=N\NC3=NC(C)=C[Se]3.Cl[H]	42.26	>100	NT		101.23
Se2p	C/C(C1=CC2=C(C=CC=C2)O1)=N\NC3=NC(C)=C[Se]3.Cl[H].C	26.61	>100	NT		98.51
Se2q	C/C(C1(C[C@H]2C3)C[C@@H](C2)C[C@H]3C1)=N/NC4=NC(C)=C[Se]4	40.64	>100	NT		NA
K777	O=C(N1CCN(C)CC1)N[C@@H](CC2=CC=CC=C2)C(N[C@@H](CCC3=CC=CC=C3)/C=C/S(C4=CC=CC=C4)(=O)=O)=O	60.98*	>100	0.014 ± 0.0030	> 218.98		1.56 ± 0.15*		0.20 ± 0.0064*	0.13
BZ	O=C(CN1C([N+]([O-])=O)=NC=C1)NCC2=CC=CC=C2	81.71*	>100	5.79 ± 1.20	> 6.91
	^ Assays performed at 10 µM
	* Assays performed at 3 µM for K777 and 40 µM for BZ
	aAnti-Tc CAI/72-C2C12 is showed as percentage of anti T.cruzi CAI/72 activity, calculated at 10 µM in C2C12 infected cells. We established > 50% activity as threshold to move forward to other assays.
	bC2C12 viability is calculated at 10 µM and showed as percentage. Compounds with < 50% viability are considered cytotoxic.
	cEC50 (µM) is expressed as the average of three independent experiments in triplicates (n=9) ± standard deviation (SD).
	dSITc shows the selectivity for the parasite and it is the ratio between EC50 C2C12 and EC50 Tc CAI/72. EC50 C2C12 is calculated as an estimation (>10 µM).
	eCz inhibition is showed as percentage. It is calculated at 10 µM. We established > 85% Cz inhibition as threshold to move forward to other assays.
	fIC50 Cz (nM) is expressed as the mean of two different experiments, each of them performed in triplicates (n=6) ± standard error of the mean (SEM). Error is given by the ratio of the standard deviation to the square root of the number of measurements.
	ghCatL inhibition is showed as percentage. It is calculated at 10 µM. We established > 90% hCatL inhibition as threshold.
	hIC50 hCatL (nM) is expressed as the mean of two different experiments, each of them performed in triplicates (n=6) ± standard error of the mean (SEM). Error is given by the ratio of the standard deviation to the square root of the number of measurements.
	iSICz shows the selectivity for Cz and it is calculated as the ratio between IC50 hCatL and IC50 Cz.
	NT: not tested. NA: not active. n/a: not applicable.
